# Supplementary material for: Nanopore sequencing enables near-complete de novo assembly of Saccharomyces cerevisiae reference strain CEN.PK113-7D
Source: FEMS Yeast Res. 2017 Sep 13;17(7):fox074. doi: 10.1093/femsyr/fox074 (PMC5812507; doi:10.1093/femsyr/fox074)
Supplement: Supplemental material — Supplementary data are available at FEMSYR online. [file fox074_supp.zip]

Archive with 13 entries (13 files):
- Additional File 1 Pilon correction benchmark.docx
- Additional File 2 Comparison nanopore assembly CEN.PK113-7D to S288C.xlsx
- Additional File 3 481 S.cerevsiae strains obtained from NCBI.xlsx
- Additional File 4 Comparison nanopore and short read assemblies.xlsx
- Additional File 5 Chef Gel analysis.docx
- Supplementary Figure S1 Read-length distributions of different MinION sequencing runs of the CEN.PK113-7D Delft and CEN.PK113-7D Frankfurt..docx
- Supplementary Figure S2 Density histogram of error rates in the raw nanopore reads of CEN.PK113-7D Frankfurt and CEN.PK113-7D Delft..docx
- Supplementary Figure S3 Coverage across chromosome III contig before misassembly correction in the CEN.PK113-7D Frankfurt assembly..docx
- Supplementary Figure S4 Alignment to the mitochondrial genome of S288C.docx
- Supplementary Figure S5 Alignment of CEN.PK113-7D Delft to CEN.PK113-7D Frankfurt..docx
- Supplementary Table S1 Length of the contigs of the nanopore assembly of CEN.PK113-7D Delft and of the nanopore assembly of CEN.PK113-7D Frankfurt before misass.docx
- Supplementary Table S2 Overview of the telomere caps in the nanopore assembly of CEN.PK113-7D Frankfurt..docx
- Supplementary Table S3 Lengths and gaps present of the contigs of the definitive nanopore assembly of CEN.PK113-7D Frankfurt..docx
