# Supplementary material for: Nanopore sequencing enables near-complete de novo assembly of Saccharomyces cerevisiae reference strain CEN.PK113-7D
Source: FEMS Yeast Res. 2017 Sep 13;17(7):fox074. doi: 10.1093/femsyr/fox074 (PMC5812507; doi:10.1093/femsyr/fox074)
Supplement: Supplemental material — Supplementary data are available at FEMSYR online. [file fox074_supp.zip › Additional File 2 Comparison nanopore assembly CEN.PK113-7D to S288C.xlsx]

## Sheet: Additional File 2A
Additional File 2A: Gene annotations of the nanopore assembly of CEN.PK113-7D as predicted by MAKER2.
For each gene, the contig, start and stop coordinates, the systematic name and the gene name are shown
Chromosome	Start	Stop	Systematic name	Gene name
CEN.PK113-7D_2-micron_plasmid_pilon	252	1523	R0010W	FLP1
CEN.PK113-7D_2-micron_plasmid_pilon	1887	3008	R0020C	REP1
CEN.PK113-7D_2-micron_plasmid_pilon	3271	3816	R0030W	RAF1
CEN.PK113-7D_2-micron_plasmid_pilon	5308	6198	R0040C	REP2
CEN.PK113-7D_chr01_pilon	3251	3971	YHR213W	Uncharacterized
CEN.PK113-7D_chr01_pilon	14378	17257	YAL063C	FLO9
CEN.PK113-7D_chr01_pilon	20833	22206	YAL062W	GDH3
CEN.PK113-7D_chr01_pilon	22714	23967	YAL061W	BDH2
CEN.PK113-7D_chr01_pilon	24421	25569	YAL060W	BDH1
CEN.PK113-7D_chr01_pilon	25847	26413	YAL059W	ECM1
CEN.PK113-7D_chr01_pilon	26730	28238	YAL058W	CNE1
CEN.PK113-7D_chr01_pilon	28525	31167	YAL056W	GPB2
CEN.PK113-7D_chr01_pilon	31443	31985	YAL055W	PEX22
CEN.PK113-7D_chr01_pilon	32147	34288	YAL054C	ACS1
CEN.PK113-7D_chr01_pilon	35160	37511	YAL053W	FLC2
CEN.PK113-7D_chr01_pilon	37825	40968	YAL051W	OAF1
CEN.PK113-7D_chr01_pilon	41116	41856	YAL049C	AIM2
CEN.PK113-7D_chr01_pilon	42062	44050	YAL048C	GEM1
CEN.PK113-7D_chr01_pilon	44250	46118	YAL047C	SPC72
CEN.PK113-7D_chr01_pilon	46290	46646	YAL046C	AIM1
CEN.PK113-7D_chr01_pilon	46779	47111	YAL044W-A	Uncharacterized
CEN.PK113-7D_chr01_pilon	47211	47723	YAL044C	GCV3
CEN.PK113-7D_chr01_pilon	47956	50313	YAL043C	PTA1
CEN.PK113-7D_chr01_pilon	50577	51824	YAL042W	ERV46
CEN.PK113-7D_chr01_pilon	52101	54665	YAL041W	CDC24
CEN.PK113-7D_chr01_pilon	55039	56781	YAL040C	CLN3
CEN.PK113-7D_chr01_pilon	57976	58785	YAL039C	CYC3
CEN.PK113-7D_chr01_pilon	61012	62514	YAL038W	CDC19
CEN.PK113-7D_chr01_pilon	63246	64049	YAL037W	Uncharacterized
CEN.PK113-7D_chr01_pilon	64269	65378	YAL036C	RBG1
CEN.PK113-7D_chr01_pilon	65653	68661	YAL035W	FUN12
CEN.PK113-7D_chr01_pilon	68944	69813	YAL034W-A	MTW1
CEN.PK113-7D_chr01_pilon	69936	71177	YAL034C	FUN19
CEN.PK113-7D_chr01_pilon	71932	72453	YAL033W	POP5
CEN.PK113-7D_chr01_pilon	72561	73700	YAL032C	PRP45
CEN.PK113-7D_chr01_pilon	73975	76257	YAL031C	GIP4
CEN.PK113-7D_chr01_pilon	76487	77120	YAL030W	SNC1
CEN.PK113-7D_chr01_pilon	77081	81496	YAL029C	MYO4
CEN.PK113-7D_chr01_pilon	82126	83712	YAL028W	FRT2
CEN.PK113-7D_chr01_pilon	83913	84698	YAL027W	SAW1
CEN.PK113-7D_chr01_pilon	84856	88923	YAL026C	DRS2
CEN.PK113-7D_chr01_pilon	89451	90371	YAL025C	MAK16
CEN.PK113-7D_chr01_pilon	90777	95084	YAL024C	LTE1
CEN.PK113-7D_chr01_pilon	95484	97763	YAL023C	PMT2
CEN.PK113-7D_chr01_pilon	98089	99642	YAL022C	FUN26
CEN.PK113-7D_chr01_pilon	100058	102571	YAL021C	CCR4
CEN.PK113-7D_chr01_pilon	102826	103827	YAL020C	ATS1
CEN.PK113-7D_chr01_pilon	104131	107526	YAL019W	FUN30
CEN.PK113-7D_chr01_pilon	107776	108753	YAL018C	Uncharacterized
CEN.PK113-7D_chr01_pilon	109437	113507	YAL017W	PSK1
CEN.PK113-7D_chr01_pilon	114091	115998	YAL016W	TPD3
CEN.PK113-7D_chr01_pilon	116117	117316	YAL015C	NTG1
CEN.PK113-7D_chr01_pilon	117466	118233	YAL014C	SYN8
CEN.PK113-7D_chr01_pilon	118484	119701	YAL013W	DEP1
CEN.PK113-7D_chr01_pilon	120013	121197	YAL012W	CYS3
CEN.PK113-7D_chr01_pilon	121413	123290	YAL011W	SWC3
CEN.PK113-7D_chr01_pilon	123398	124879	YAL010C	MDM10
CEN.PK113-7D_chr01_pilon	125068	125847	YAL009W	SPO7
CEN.PK113-7D_chr01_pilon	126128	126724	YAL008W	FUN14
CEN.PK113-7D_chr01_pilon	126912	127559	YAL007C	ERP2
CEN.PK113-7D_chr01_pilon	128717	130645	YAL005C	SSA1
CEN.PK113-7D_chr01_pilon	131355	132436	YAL003W	EFB1
CEN.PK113-7D_chr01_pilon	132921	136745	YAL002W	VPS8
CEN.PK113-7D_chr01_pilon	136808	140380	YAL001C	TFC3
CEN.PK113-7D_chr01_pilon	141462	143081	YAR002W	NUP60
CEN.PK113-7D_chr01_pilon	143270	143929	YAR002C-A	ERP1
CEN.PK113-7D_chr01_pilon	144210	145490	YAR003W	SWD1
CEN.PK113-7D_chr01_pilon	145959	147824	YAR007C	RFA1
CEN.PK113-7D_chr01_pilon	148096	148998	YAR008W	SEN34
CEN.PK113-7D_chr01_pilon	150017	152146	YAR014C	BUD14
CEN.PK113-7D_chr01_pilon	152650	153570	YAR015W	ADE1
CEN.PK113-7D_chr01_pilon	153671	154978	YAR018C	KIN3
CEN.PK113-7D_chr01_pilon	155486	158410	YAR019C	CDC15
CEN.PK113-7D_chr01_pilon	159930	160298	YFL020C	PAU5
CEN.PK113-7D_chr01_pilon	162556	163095	YAR023C	Putative
CEN.PK113-7D_chr01_pilon	167044	167751	YAR027W	UIP3
CEN.PK113-7D_chr01_pilon	168166	168870	YAR028W	DUP240
CEN.PK113-7D_chr01_pilon	169595	171006	YAR031W	PRM9
CEN.PK113-7D_chr01_pilon	171381	172085	YAR033W	MST28
CEN.PK113-7D_chr01_pilon	173467	175533	YAR035W	YAT1
CEN.PK113-7D_chr01_pilon	175896	179468	YAR042W	SWH1
CEN.PK113-7D_chr01_pilon	191245	196272	YAR050W	FLO1
CEN.PK113-7D_chr01_pilon	198765	200660	YIL169C	Putative
CEN.PK113-7D_chr01_pilon	202559	202953	YHR214C-D	Uncharacterized
CEN.PK113-7D_chr01_pilon	204004	205405	YAR071W	PHO11
CEN.PK113-7D_chr01_pilon	206287	207859	YHR216W	IMD2
CEN.PK113-7D_chr02_pilon	635	814	YBL113C	Uncharacterized
CEN.PK113-7D_chr02_pilon	912	1330	YHR219W	Putative
CEN.PK113-7D_chr02_pilon	1468	1659	YLL066C	Y'
CEN.PK113-7D_chr02_pilon	1709	4823	YBL113C	Uncharacterized
CEN.PK113-7D_chr02_pilon	5065	5678	YPR202W	Putative
CEN.PK113-7D_chr02_pilon	7930	8292	YBL108C-A	PAU9
CEN.PK113-7D_chr02_pilon	10275	10865	YBL107C	Uncharacterized
CEN.PK113-7D_chr02_pilon	11161	14193	YBL106C	SRO77
CEN.PK113-7D_chr02_pilon	15792	18010	YBL105C	PKC1
CEN.PK113-7D_chr02_pilon	18491	21607	YBL104C/YBL103C-A	WD
CEN.PK113-7D_chr02_pilon	22390	23850	YBL103C	RTG3
CEN.PK113-7D_chr02_pilon	24412	25059	YBL102W	SFT2
CEN.PK113-7D_chr02_pilon	25260	28613	YBL101C	ECM21
CEN.PK113-7D_chr02_pilon	37366	39003	YBL099W	ATP1
CEN.PK113-7D_chr02_pilon	39458	40840	YBL098W	BNA4
CEN.PK113-7D_chr02_pilon	41144	43408	YBL097W	BRN1
CEN.PK113-7D_chr02_pilon	43573	44385	YBL095W	Uncharacterized
CEN.PK113-7D_chr02_pilon	44552	45214	YBL093C	ROX3
CEN.PK113-7D_chr02_pilon	45868	46813	YBL092W	RPL32
CEN.PK113-7D_chr02_pilon	46861	47476	YBL091C-A	SCS22
CEN.PK113-7D_chr02_pilon	47659	48924	YBL091C	MAP2
CEN.PK113-7D_chr02_pilon	49121	49654	YBL090W	MRP21
CEN.PK113-7D_chr02_pilon	49870	51249	YBL089W	AVT5
CEN.PK113-7D_chr02_pilon	51315	59678	YBL088C	TEL1
CEN.PK113-7D_chr02_pilon	60001	61082	YER117W	RPL23B
CEN.PK113-7D_chr02_pilon	61498	62898	YBL086C	Uncharacterized
CEN.PK113-7D_chr02_pilon	64172	67114	YBL085W	BOI1
CEN.PK113-7D_chr02_pilon	67465	69735	YBL084C	CDC27
CEN.PK113-7D_chr02_pilon	70041	71417	YBL082C	ALG3
CEN.PK113-7D_chr02_pilon	72156	73262	YBL081W	Uncharacterized
CEN.PK113-7D_chr02_pilon	73360	74985	YBL080C	PET112
CEN.PK113-7D_chr02_pilon	75549	80057	YBL079W	NUP170
CEN.PK113-7D_chr02_pilon	80668	81021	YBL078C	ATG8
CEN.PK113-7D_chr02_pilon	81333	84551	YBL076C	ILS1
CEN.PK113-7D_chr02_pilon	84789	86738	YBL075C	SSA3
CEN.PK113-7D_chr02_pilon	87012	88079	YBL074C	AAR2
CEN.PK113-7D_chr02_pilon	88751	89837	YER102W	RPS8B
CEN.PK113-7D_chr02_pilon	90259	90507	YBL071W-A	KTI11
CEN.PK113-7D_chr02_pilon	91022	92311	YBL069W	AST1
CEN.PK113-7D_chr02_pilon	92695	93675	YBL068W	PRS4
CEN.PK113-7D_chr02_pilon	93920	96163	YBL067C	UBP13
CEN.PK113-7D_chr02_pilon	96948	100394	YBL066C	SEF1
CEN.PK113-7D_chr02_pilon	100650	101435	YBL064C	PRX1
CEN.PK113-7D_chr02_pilon	102167	105502	YBL063W	KIP1
CEN.PK113-7D_chr02_pilon	105597	107687	YBL061C	SKT5
CEN.PK113-7D_chr02_pilon	108213	110276	YBL060W	YEL1
CEN.PK113-7D_chr02_pilon	110160	110827	YBL059C-A	CMC2
CEN.PK113-7D_chr02_pilon	110991	112989	YBL058W	SHP1
CEN.PK113-7D_chr02_pilon	113082	113699	YBL057C	PTH2
CEN.PK113-7D_chr02_pilon	114043	115449	YBL056W	PTC3
CEN.PK113-7D_chr02_pilon	115844	117100	YBL055C	Deoxyribonuclease
CEN.PK113-7D_chr02_pilon	117858	119435	YBL054W	TOD6
CEN.PK113-7D_chr02_pilon	119648	122143	YBL052C	SAS3
CEN.PK113-7D_chr02_pilon	123019	125025	YBL051C	PIN4
CEN.PK113-7D_chr02_pilon	125309	126385	YBL050W	SEC17
CEN.PK113-7D_chr02_pilon	127093	127509	YBL049W	MOH1
CEN.PK113-7D_chr02_pilon	128159	132304	YBL047C	EDE1
CEN.PK113-7D_chr02_pilon	132688	134040	YBL046W	PSY4
CEN.PK113-7D_chr02_pilon	134427	135800	YBL045C	COR1
CEN.PK113-7D_chr02_pilon	136970	137743	YBL043W	ECM13
CEN.PK113-7D_chr02_pilon	138601	140520	YBL042C	FUI1
CEN.PK113-7D_chr02_pilon	141507	142232	YBL041W	PRE7
CEN.PK113-7D_chr02_pilon	142373	143129	YBL040C	ERD2
CEN.PK113-7D_chr02_pilon	144250	145989	YBL039C	URA7
CEN.PK113-7D_chr02_pilon	146427	147125	YBL038W	MRPL16
CEN.PK113-7D_chr02_pilon	147449	150526	YBL037W	APL3
CEN.PK113-7D_chr02_pilon	150687	151460	YBL036C	UPF0001
CEN.PK113-7D_chr02_pilon	151733	153850	YBL035C	POL12
CEN.PK113-7D_chr02_pilon	154088	158629	YBL034C	STU1
CEN.PK113-7D_chr02_pilon	158896	159933	YBL033C	RIB1
CEN.PK113-7D_chr02_pilon	160424	161569	YBL032W	HEK2
CEN.PK113-7D_chr02_pilon	161939	162955	YBL031W	SHE1
CEN.PK113-7D_chr02_pilon	163281	164237	YBL030C	PET9
CEN.PK113-7D_chr02_pilon	164728	165012	YBL029C-A	UPF0768
CEN.PK113-7D_chr02_pilon	166360	167490	YBL029W	Uncharacterized
CEN.PK113-7D_chr02_pilon	167744	168064	YBL028C	UPF0642
CEN.PK113-7D_chr02_pilon	168936	169701	YBL027W	RPL19B
CEN.PK113-7D_chr02_pilon	170801	171386	YBL026W	LSM2
CEN.PK113-7D_chr02_pilon	171701	172138	YBL025W	RRN10
CEN.PK113-7D_chr02_pilon	172754	174808	YBL024W	NCL1
CEN.PK113-7D_chr02_pilon	175133	177739	YBL023C	MCM2
CEN.PK113-7D_chr02_pilon	178087	181488	YBL022C	PIM1
CEN.PK113-7D_chr02_pilon	181873	182307	YBL021C	HAP3
CEN.PK113-7D_chr02_pilon	182614	184338	YBL020W	RFT1
CEN.PK113-7D_chr02_pilon	184566	186128	YBL019W	APN2
CEN.PK113-7D_chr02_pilon	186174	186718	YBL018C	POP8
CEN.PK113-7D_chr02_pilon	187057	191796	YBL017C	PEP1
CEN.PK113-7D_chr02_pilon	192664	193725	YBL016W	FUS3
CEN.PK113-7D_chr02_pilon	194333	195913	YBL015W	ACH1
CEN.PK113-7D_chr02_pilon	199946	202633	YBL014C	RRN6
CEN.PK113-7D_chr02_pilon	202941	204146	YBL013W	FMT1
CEN.PK113-7D_chr02_pilon	204423	206699	YBL011W	SCT1
CEN.PK113-7D_chr02_pilon	206989	207831	YBL010C	Uncharacterized
CEN.PK113-7D_chr02_pilon	208075	210105	YBL009W	ALK2
CEN.PK113-7D_chr02_pilon	210534	213056	YBL008W	HIR1
CEN.PK113-7D_chr02_pilon	213515	217249	YBL007C	SLA1
CEN.PK113-7D_chr02_pilon	217470	218012	YBL006C	LDB7
CEN.PK113-7D_chr02_pilon	218353	221283	YBL005W	PDR3
CEN.PK113-7D_chr02_pilon	223273	230754	YBL004W	UTP20
CEN.PK113-7D_chr02_pilon	231031	231429	YBL003C	HTA2
CEN.PK113-7D_chr02_pilon	232128	232523	YBL002W	HTB2
CEN.PK113-7D_chr02_pilon	232789	233103	YBL001C	ECM15
CEN.PK113-7D_chr02_pilon	234576	236918	YBR001C	NTH2
CEN.PK113-7D_chr02_pilon	237343	238203	YBR002C	RER2
CEN.PK113-7D_chr02_pilon	238444	239865	YBR003W	COQ1
CEN.PK113-7D_chr02_pilon	240001	241302	YBR004C	GPI18
CEN.PK113-7D_chr02_pilon	241543	242184	YBR005W	RCR1
CEN.PK113-7D_chr02_pilon	242647	244140	YBR006W	UGA2
CEN.PK113-7D_chr02_pilon	244443	246653	YBR007C	DSF2
CEN.PK113-7D_chr02_pilon	248198	249844	YBR008C	FLR1
CEN.PK113-7D_chr02_pilon	251008	251319	YBR009C	HHF1
CEN.PK113-7D_chr02_pilon	251967	252377	YBR010W	HHT1
CEN.PK113-7D_chr02_pilon	252748	253611	YBR011C	IPP1
CEN.PK113-7D_chr02_pilon	254788	255207	YBR012C	Putative
CEN.PK113-7D_chr02_pilon	256444	257055	YBR014C	GRX7
CEN.PK113-7D_chr02_pilon	257429	259222	YBR015C	MNN2
CEN.PK113-7D_chr02_pilon	259966	260349	YBR016W	Uncharacterized
CEN.PK113-7D_chr02_pilon	260662	263412	YBR017C	KAP104
CEN.PK113-7D_chr02_pilon	264124	265224	YBR018C	GAL7
CEN.PK113-7D_chr02_pilon	265950	268049	YBR019C	GAL10
CEN.PK113-7D_chr02_pilon	268718	270304	YBR020W	GAL1
CEN.PK113-7D_chr02_pilon	271140	273041	YBR021W	FUR4
CEN.PK113-7D_chr02_pilon	273435	273968	YBR022W	POA1
CEN.PK113-7D_chr02_pilon	274125	277622	YBR023C	CHS3
CEN.PK113-7D_chr02_pilon	279142	280047	YBR024W	SCO2
CEN.PK113-7D_chr02_pilon	280378	281562	YBR025C	OLA1
CEN.PK113-7D_chr02_pilon	282575	283717	YBR026C	ETR1
CEN.PK113-7D_chr02_pilon	284123	285700	YBR028C	YPK3
CEN.PK113-7D_chr02_pilon	286053	287426	YBR029C	CDS1
CEN.PK113-7D_chr02_pilon	287976	289628	YBR030W	RKM3
CEN.PK113-7D_chr02_pilon	289828	290916	YBR031W	RPL4A
CEN.PK113-7D_chr02_pilon	291604	294363	YBR033W	EDS1
CEN.PK113-7D_chr02_pilon	294590	295636	YBR034C	HMT1
CEN.PK113-7D_chr02_pilon	295929	296615	YBR035C	PDX3
CEN.PK113-7D_chr02_pilon	298741	299973	YBR036C	CSG2
CEN.PK113-7D_chr02_pilon	300225	301112	YBR037C	SCO1
CEN.PK113-7D_chr02_pilon	301558	304449	YBR038W	CHS2
CEN.PK113-7D_chr02_pilon	305235	306170	YBR039W	ATP3
CEN.PK113-7D_chr02_pilon	306614	307510	YBR040W	FIG1
CEN.PK113-7D_chr02_pilon	307912	309921	YBR041W	FAT1
CEN.PK113-7D_chr02_pilon	310062	316038	YBR043C	QDR3
CEN.PK113-7D_chr02_pilon	317819	319738	YBR045C	GIP1
CEN.PK113-7D_chr02_pilon	320153	321157	YBR046C	ZTA1
CEN.PK113-7D_chr02_pilon	321479	322006	YBR047W	FMP23
CEN.PK113-7D_chr02_pilon	322427	323631	YBR048W	RPS11B
CEN.PK113-7D_chr02_pilon	324032	326464	YBR049C	REB1
CEN.PK113-7D_chr02_pilon	326829	327845	YBR050C	REG2
CEN.PK113-7D_chr02_pilon	328366	328998	YBR052C	RFS1
CEN.PK113-7D_chr02_pilon	329321	330397	YBR053C	Uncharacterized
CEN.PK113-7D_chr02_pilon	332747	333781	YBR054W	YRO2
CEN.PK113-7D_chr02_pilon	334248	336947	YBR055C	PRP6
CEN.PK113-7D_chr02_pilon	337525	339030	YBR056W	Uncharacterized
CEN.PK113-7D_chr02_pilon	341839	342939	YBR057C	MUM2
CEN.PK113-7D_chr02_pilon	343306	345651	YBR058C	UBP14
CEN.PK113-7D_chr02_pilon	346495	349821	YBR059C	AKL1
CEN.PK113-7D_chr02_pilon	350286	352148	YBR060C	ORC2
CEN.PK113-7D_chr02_pilon	353268	353700	YDR037W	KRS1
CEN.PK113-7D_chr02_pilon	353760	353998	YBL101C	ECM21
CEN.PK113-7D_chr02_pilon	354023	354205	YDR037W	KRS1
CEN.PK113-7D_chr02_pilon	354421	355353	YBR061C	TRM7
CEN.PK113-7D_chr02_pilon	355513	356246	YBR062C	Uncharacterized
CEN.PK113-7D_chr02_pilon	356604	357818	YBR063C	Uncharacterized
CEN.PK113-7D_chr02_pilon	358218	359312	YBR065C	ECM2
CEN.PK113-7D_chr02_pilon	359671	360333	YBR066C	NRG2
CEN.PK113-7D_chr02_pilon	361737	362369	YBR067C	TIP1
CEN.PK113-7D_chr02_pilon	363495	368067	YBR068C	BAP2
CEN.PK113-7D_chr02_pilon	368855	369568	YBR070C	ALG14
CEN.PK113-7D_chr02_pilon	370045	370680	YBR071W	Uncharacterized
CEN.PK113-7D_chr02_pilon	371664	372308	YBR072W	HSP26
CEN.PK113-7D_chr02_pilon	372848	375622	YBR073W	RDH54
CEN.PK113-7D_chr02_pilon	375911	378841	YBR074W/YBR075W	Probable
CEN.PK113-7D_chr02_pilon	379850	380914	YBR076W	ECM8
CEN.PK113-7D_chr02_pilon	381428	381916	YBR077C	SLM4
CEN.PK113-7D_chr02_pilon	382745	384364	YBR078W	ECM33
CEN.PK113-7D_chr02_pilon	385005	387899	YBR079C	RPG1
CEN.PK113-7D_chr02_pilon	388236	390512	YBR080C	SEC18
CEN.PK113-7D_chr02_pilon	390875	394873	YBR081C	SPT7
CEN.PK113-7D_chr02_pilon	396086	396897	YBR082C	UBC4
CEN.PK113-7D_chr02_pilon	398791	400251	YBR083W	TEC1
CEN.PK113-7D_chr02_pilon	400676	403603	YBR084W	MIS1
CEN.PK113-7D_chr02_pilon	403749	404489	YBL027W	RPL19B
CEN.PK113-7D_chr02_pilon	405605	406528	YBR085W	AAC3
CEN.PK113-7D_chr02_pilon	408529	408786	YBR085C-A	Uncharacterized
CEN.PK113-7D_chr02_pilon	409823	412663	YBR086C	IST2
CEN.PK113-7D_chr02_pilon	413387	414451	YBR087W	RFC5
CEN.PK113-7D_chr02_pilon	414612	415388	YBR088C	POL30
CEN.PK113-7D_chr02_pilon	415628	416680	YBR089C-A	NHP6B
CEN.PK113-7D_chr02_pilon	416777	417106	YBR091C	TIM12
CEN.PK113-7D_chr02_pilon	417320	418723	YBR092C	PHO3
CEN.PK113-7D_chr02_pilon	419808	422069	YBR094W	PBY1
CEN.PK113-7D_chr02_pilon	422178	423470	YBR095C	RXT2
CEN.PK113-7D_chr02_pilon	423793	424485	YBR096W	Uncharacterized
CEN.PK113-7D_chr02_pilon	424723	429087	YBR097W	VPS15
CEN.PK113-7D_chr02_pilon	429287	431359	YBR098W	MMS4
CEN.PK113-7D_chr02_pilon	431590	432462	YBR101C	FES1
CEN.PK113-7D_chr02_pilon	432831	435092	YBR102C	EXO84
CEN.PK113-7D_chr02_pilon	435478	437085	YBR103W	SIF2
CEN.PK113-7D_chr02_pilon	437436	438425	YBR104W	YMC2
CEN.PK113-7D_chr02_pilon	438650	439738	YBR105C	VID24
CEN.PK113-7D_chr02_pilon	440427	440993	YBR106W	PHO88
CEN.PK113-7D_chr02_pilon	441562	442299	YBR107C	IML3
CEN.PK113-7D_chr02_pilon	442591	445434	YBR108W	AIM3
CEN.PK113-7D_chr02_pilon	445688	446131	YBR109C	CMD1
CEN.PK113-7D_chr02_pilon	446641	447990	YBR110W	ALG1
CEN.PK113-7D_chr02_pilon	448947	449642	YBR111C	YSA1
CEN.PK113-7D_chr02_pilon	449871	450516	YBR111W-A	SUS1
CEN.PK113-7D_chr02_pilon	450639	453536	YBR112C	CYC8
CEN.PK113-7D_chr02_pilon	455014	457386	YBR114W	RAD16
CEN.PK113-7D_chr02_pilon	457514	461692	YBR115C	LYS2
CEN.PK113-7D_chr02_pilon	462158	464203	YBR117C	TKL2
CEN.PK113-7D_chr02_pilon	465437	466813	YPR080W	TEF1
CEN.PK113-7D_chr02_pilon	467054	468089	YBR119W	MUD1
CEN.PK113-7D_chr02_pilon	468201	468689	YBR120C	CBP6
CEN.PK113-7D_chr02_pilon	469130	471133	YBR121C	GRS1
CEN.PK113-7D_chr02_pilon	471736	472326	YBR122C	MRPL36
CEN.PK113-7D_chr02_pilon	472508	474457	YBR123C	TFC1
CEN.PK113-7D_chr02_pilon	474965	476146	YBR125C	PTC4
CEN.PK113-7D_chr02_pilon	476671	478158	YBR126C	TPS1
CEN.PK113-7D_chr02_pilon	478616	478822	YBR126W-A	Uncharacterized
CEN.PK113-7D_chr02_pilon	479035	480588	YBR127C	VMA2
CEN.PK113-7D_chr02_pilon	480847	481881	YBR128C	ATG14
CEN.PK113-7D_chr02_pilon	482119	483105	YBR129C	OPY1
CEN.PK113-7D_chr02_pilon	483358	484635	YBR130C	SHE3
CEN.PK113-7D_chr02_pilon	484929	487043	YBR131W	CCZ1
CEN.PK113-7D_chr02_pilon	487407	489197	YBR132C	AGP2
CEN.PK113-7D_chr02_pilon	489559	492042	YBR133C	HSL7
CEN.PK113-7D_chr02_pilon	492609	493061	YBR135W	CKS1
CEN.PK113-7D_chr02_pilon	493423	500529	YBR136W	MEC1
CEN.PK113-7D_chr02_pilon	500799	501338	YBR137W	UPF0303
CEN.PK113-7D_chr02_pilon	501517	503091	YBR138C	Uncharacterized
CEN.PK113-7D_chr02_pilon	503419	504945	YBR139W	Putative
CEN.PK113-7D_chr02_pilon	505105	514383	YBR140C	IRA1
CEN.PK113-7D_chr02_pilon	514780	515793	YBR141C	UPF0657
CEN.PK113-7D_chr02_pilon	516072	518393	YBR142W	MAK5
CEN.PK113-7D_chr02_pilon	518624	519937	YBR143C	SUP45
CEN.PK113-7D_chr02_pilon	521517	522572	YBR145W	ADH5
CEN.PK113-7D_chr02_pilon	523015	523851	YBR146W	MRPS9
CEN.PK113-7D_chr02_pilon	524330	525220	YBR147W	RTC2
CEN.PK113-7D_chr02_pilon	525631	527460	YBR148W	YSW1
CEN.PK113-7D_chr02_pilon	527742	528776	YBR149W	ARA1
CEN.PK113-7D_chr02_pilon	528964	532248	YBR150C	TBS1
CEN.PK113-7D_chr02_pilon	532783	533733	YBR151W	APD1
CEN.PK113-7D_chr02_pilon	534131	535006	YBR152W	SPP381
CEN.PK113-7D_chr02_pilon	535215	535949	YBR153W	RIB7
CEN.PK113-7D_chr02_pilon	536117	536764	YBR154C	RPB5
CEN.PK113-7D_chr02_pilon	537526	538683	YBR155W	CNS1
CEN.PK113-7D_chr02_pilon	538859	540955	YBR156C	SLI15
CEN.PK113-7D_chr02_pilon	541298	542065	YBR157C	ICS2
CEN.PK113-7D_chr02_pilon	544397	545953	YBR158W	AMN1
CEN.PK113-7D_chr02_pilon	546440	547483	YBR159W	IFA38
CEN.PK113-7D_chr02_pilon	547833	548729	YBR160W	CDC28
CEN.PK113-7D_chr02_pilon	549375	550505	YBR161W	CSH1
CEN.PK113-7D_chr02_pilon	550933	552300	YBR162C	TOS1
CEN.PK113-7D_chr02_pilon	552961	553158	YBR162W-A	YSY6
CEN.PK113-7D_chr02_pilon	553453	555210	YBR163W	EXO5
CEN.PK113-7D_chr02_pilon	555605	556156	YBR164C	ARL1
CEN.PK113-7D_chr02_pilon	556582	557415	YBR165W	UBS1
CEN.PK113-7D_chr02_pilon	557572	558930	YBR166C	TYR1
CEN.PK113-7D_chr02_pilon	559198	559620	YBR167C	POP7
CEN.PK113-7D_chr02_pilon	560101	561342	YBR168W	PEX32
CEN.PK113-7D_chr02_pilon	561645	563726	YBR169C	SSE2
CEN.PK113-7D_chr02_pilon	564074	565816	YBR170C	NPL4
CEN.PK113-7D_chr02_pilon	566094	566714	YBR171W	SEC66
CEN.PK113-7D_chr02_pilon	566880	569102	YBR172C	SMY2
CEN.PK113-7D_chr02_pilon	569456	569902	YBR173C	UMP1
CEN.PK113-7D_chr02_pilon	570138	572388	YBR175W	SWD3
CEN.PK113-7D_chr02_pilon	572537	573892	YBR177C	EHT1
CEN.PK113-7D_chr02_pilon	574277	576844	YBR179C	FZO1
CEN.PK113-7D_chr02_pilon	577471	579189	YBR180W	DTR1
CEN.PK113-7D_chr02_pilon	579442	580553	YBR181C	RPS6B
CEN.PK113-7D_chr02_pilon	581236	582594	YBR182C	SMP1
CEN.PK113-7D_chr02_pilon	583845	584795	YBR183W	YPC1
CEN.PK113-7D_chr02_pilon	585093	586664	YBR184W	Uncharacterized
CEN.PK113-7D_chr02_pilon	586853	587689	YBR185C	MBA1
CEN.PK113-7D_chr02_pilon	588283	591206	YBR186W	PCH2
CEN.PK113-7D_chr02_pilon	591415	591837	YBR188C	NTC20
CEN.PK113-7D_chr02_pilon	592209	593300	YBR189W	RPS9B
CEN.PK113-7D_chr02_pilon	593696	595013	YBR191W	RPL21A
CEN.PK113-7D_chr02_pilon	595382	596515	YBR192W	RIM2
CEN.PK113-7D_chr02_pilon	596812	597483	YBR193C	MED8
CEN.PK113-7D_chr02_pilon	597768	598139	YBR194W	AIM4
CEN.PK113-7D_chr02_pilon	598344	599612	YBR195C	MSI1
CEN.PK113-7D_chr02_pilon	599966	601630	YBR196C	PGI1
CEN.PK113-7D_chr02_pilon	602933	603586	YBR197C	Uncharacterized
CEN.PK113-7D_chr02_pilon	603857	606253	YBR198C	TAF5
CEN.PK113-7D_chr02_pilon	606639	608033	YBR199W	KTR4
CEN.PK113-7D_chr02_pilon	608602	610257	YBR200W	BEM1
CEN.PK113-7D_chr02_pilon	611306	611941	YBR201W	DER1
CEN.PK113-7D_chr02_pilon	612223	612426	YBR201C-A	Putative
CEN.PK113-7D_chr02_pilon	613502	616039	YBR202W	MCM7
CEN.PK113-7D_chr02_pilon	616898	619672	YBR203W	COS111
CEN.PK113-7D_chr02_pilon	619984	621111	YBR204C	LDH1
CEN.PK113-7D_chr02_pilon	621352	622566	YBR205W	KTR3
CEN.PK113-7D_chr02_pilon	622876	624273	YBR207W	FTH1
CEN.PK113-7D_chr02_pilon	624433	629940	DUR1%2C2	Urea
CEN.PK113-7D_chr02_pilon	639150	639578	YBR210W	ERV15
CEN.PK113-7D_chr02_pilon	639736	640710	YBR211C	AME1
CEN.PK113-7D_chr02_pilon	641463	643475	YBR212W	NGR1
CEN.PK113-7D_chr02_pilon	643935	644759	YBR213W	MET8
CEN.PK113-7D_chr02_pilon	644982	646565	YBR214W	SDS24
CEN.PK113-7D_chr02_pilon	646924	648885	YBR215W	HPC2
CEN.PK113-7D_chr02_pilon	649146	651171	YBR216C	YBP1
CEN.PK113-7D_chr02_pilon	651403	651963	YBR217W	ATG12
CEN.PK113-7D_chr02_pilon	652278	655820	YBR218C	PYC2
CEN.PK113-7D_chr02_pilon	656070	658248	YBR220C	Uncharacterized
CEN.PK113-7D_chr02_pilon	658724	659824	YBR221C	PDB1
CEN.PK113-7D_chr02_pilon	660291	661922	YBR222C	PCS60
CEN.PK113-7D_chr02_pilon	662234	663868	YBR223C	TDP1
CEN.PK113-7D_chr02_pilon	664198	666900	YBR225W	Uncharacterized
CEN.PK113-7D_chr02_pilon	667143	668705	YBR227C	MCX1
CEN.PK113-7D_chr02_pilon	668883	669797	YBR228W	SLX1
CEN.PK113-7D_chr02_pilon	669926	672790	YBR229C	ROT2
CEN.PK113-7D_chr02_pilon	672953	673682	YBR230C	OM14
CEN.PK113-7D_chr02_pilon	673930	674130	YBR230W-A	Putative
CEN.PK113-7D_chr02_pilon	675749	676660	YBR231C	SWC5
CEN.PK113-7D_chr02_pilon	676998	678239	YBR233W	PBP2
CEN.PK113-7D_chr02_pilon	678548	678832	YBR233W-A	DAD3
CEN.PK113-7D_chr02_pilon	679008	680162	YBR234C	ARC40
CEN.PK113-7D_chr02_pilon	680471	683833	YBR235W	Uncharacterized
CEN.PK113-7D_chr02_pilon	683953	685263	YBR236C	ABD1
CEN.PK113-7D_chr02_pilon	685539	688088	YBR237W	PRP5
CEN.PK113-7D_chr02_pilon	688679	690874	YBR238C	Protein
CEN.PK113-7D_chr02_pilon	691923	693512	YBR239C	ERT1
CEN.PK113-7D_chr02_pilon	694064	695416	YBR240C	THI2
CEN.PK113-7D_chr02_pilon	696159	697625	YBR241C	Probable
CEN.PK113-7D_chr02_pilon	698240	698956	YBR242W	HD
CEN.PK113-7D_chr02_pilon	699017	700363	YBR243C	ALG7
CEN.PK113-7D_chr02_pilon	701098	701586	YBR244W	GPX2
CEN.PK113-7D_chr02_pilon	701720	704929	YBR245C	ISW1
CEN.PK113-7D_chr02_pilon	705161	706324	YBR246W	RRT2
CEN.PK113-7D_chr02_pilon	706574	708025	YBR247C	ENP1
CEN.PK113-7D_chr02_pilon	708377	710035	YBR248C	HIS7
CEN.PK113-7D_chr02_pilon	710452	711564	YBR249C	ARO4
CEN.PK113-7D_chr02_pilon	712603	714174	YBR250W	SPO23
CEN.PK113-7D_chr02_pilon	714960	715883	YBR251W	MRPS5
CEN.PK113-7D_chr02_pilon	716840	717205	YBR253W	SRB6
CEN.PK113-7D_chr02_pilon	717307	717834	YBR254C	TRS20
CEN.PK113-7D_chr02_pilon	718027	720111	YBR255W	MTC4
CEN.PK113-7D_chr02_pilon	720093	720682	YBR255C-A	Uncharacterized
CEN.PK113-7D_chr02_pilon	720957	721673	YBR256C	RIB5
CEN.PK113-7D_chr02_pilon	722456	723295	YBR257W	POP4
CEN.PK113-7D_chr02_pilon	723305	723733	YBR258C	SHG1
CEN.PK113-7D_chr02_pilon	723958	726024	YBR259W	Uncharacterized
CEN.PK113-7D_chr02_pilon	726210	728210	YBR260C	RGD1
CEN.PK113-7D_chr02_pilon	728403	729101	YBR261C	TAE1
CEN.PK113-7D_chr02_pilon	729291	729611	YBR262C	AIM5
CEN.PK113-7D_chr02_pilon	729835	731307	YBR263W	SHM1
CEN.PK113-7D_chr02_pilon	731341	731940	YBR264C	YPT10
CEN.PK113-7D_chr02_pilon	732153	733115	YBR265W	TSC10
CEN.PK113-7D_chr02_pilon	733412	734593	YBR267W	REI1
CEN.PK113-7D_chr02_pilon	734870	735187	YBR268W	MRPL37
CEN.PK113-7D_chr02_pilon	735731	736147	YBR269C	FMP21
CEN.PK113-7D_chr02_pilon	736332	737969	YBR270C	BIT2
CEN.PK113-7D_chr02_pilon	738423	739682	YBR271W	Uncharacterized
CEN.PK113-7D_chr02_pilon	739919	741367	YBR272C	HSM3
CEN.PK113-7D_chr02_pilon	741625	742935	YBR273C	UBX7
CEN.PK113-7D_chr02_pilon	743158	744741	YBR274W	CHK1
CEN.PK113-7D_chr02_pilon	744920	750670	YBR275C	RIF1
CEN.PK113-7D_chr02_pilon	751184	753607	YBR276C	PPS1
CEN.PK113-7D_chr02_pilon	753858	754463	YBR278W	DPB3
CEN.PK113-7D_chr02_pilon	754821	756158	YBR279W	PAF1
CEN.PK113-7D_chr02_pilon	756348	758261	YBR280C	SAF1
CEN.PK113-7D_chr02_pilon	758534	761170	YBR281C	DUG2
CEN.PK113-7D_chr02_pilon	761804	762244	YBR282W	MRPL27
CEN.PK113-7D_chr02_pilon	762507	763979	YBR283C	SSH1
CEN.PK113-7D_chr02_pilon	764803	767196	YBR284W	Inactive
CEN.PK113-7D_chr02_pilon	767486	767920	YBR285W	Putative
CEN.PK113-7D_chr02_pilon	768264	769877	YBR286W	APE3
CEN.PK113-7D_chr02_pilon	770135	771418	YBR287W	Uncharacterized
CEN.PK113-7D_chr02_pilon	771576	773027	YBR288C	APM3
CEN.PK113-7D_chr02_pilon	773231	775948	YBR289W	SNF5
CEN.PK113-7D_chr02_pilon	776155	777120	YBR290W	BSD2
CEN.PK113-7D_chr02_pilon	777237	778136	YBR291C	CTP1
CEN.PK113-7D_chr02_pilon	780570	781994	YBR293W	VBA2
CEN.PK113-7D_chr02_pilon	782799	785378	YBR294W	SUL1
CEN.PK113-7D_chr02_pilon	786413	790063	YBR295W	PCA1
CEN.PK113-7D_chr02_pilon	790362	792086	YBR296C	PHO89
CEN.PK113-7D_chr02_pilon	794087	795406	YBR297W	MAL33
CEN.PK113-7D_chr02_pilon	796239	798037	YBR298C	MAL31
CEN.PK113-7D_chr02_pilon	798325	799332	YGR292W	MAL12
CEN.PK113-7D_chr02_pilon	799338	800194	YBR299W	MAL32
CEN.PK113-7D_chr02_pilon	800428	800664	YGR292W	MAL12
CEN.PK113-7D_chr02_pilon	802601	802963	YBR301W	PAU24
CEN.PK113-7D_chr02_pilon	803876	804999	YML132W	COS3
CEN.PK113-7D_chr03_pilon	6132	7979	GEX1	Glutathione
CEN.PK113-7D_chr03_pilon	8977	10725	YKR105C	VBA5
CEN.PK113-7D_chr03_pilon	11146	11928	YCL068C	Putative
CEN.PK113-7D_chr03_pilon	12029	12661	YCR039C	MATALPHA2
CEN.PK113-7D_chr03_pilon	12925	13452	YCR040W	MATALPHA1
CEN.PK113-7D_chr03_pilon	15441	16523	YCL064C	CHA1
CEN.PK113-7D_chr03_pilon	16933	18204	YCL063W	VAC17
CEN.PK113-7D_chr03_pilon	18459	21749	YCL061C	MRC1
CEN.PK113-7D_chr03_pilon	22074	23024	YCL059C	KRR1
CEN.PK113-7D_chr03_pilon	23229	23570	YCL058W-A	ADF1
CEN.PK113-7D_chr03_pilon	23677	23970	YCL057C-A	MOS1
CEN.PK113-7D_chr03_pilon	24413	26551	YCL057W	PRD1
CEN.PK113-7D_chr03_pilon	26570	27004	YCL056C	PEX34
CEN.PK113-7D_chr03_pilon	27561	28568	YCL055W	KAR4
CEN.PK113-7D_chr03_pilon	31070	33595	YCL054W	SPB1
CEN.PK113-7D_chr03_pilon	33764	35014	YCL052C	PBN1
CEN.PK113-7D_chr03_pilon	35486	37237	YCL051W	LRE1
CEN.PK113-7D_chr03_pilon	37457	38422	YCL050C	APA1
CEN.PK113-7D_chr03_pilon	39407	40345	YCL049C	Uncharacterized
CEN.PK113-7D_chr03_pilon	41109	41348	YCL048W-A	Uncharacterized
CEN.PK113-7D_chr03_pilon	41773	43164	YCL048W	SPS22
CEN.PK113-7D_chr03_pilon	43269	44045	YCL047C	POF1
CEN.PK113-7D_chr03_pilon	44216	46498	YCL045C	EMC1
CEN.PK113-7D_chr03_pilon	46704	47957	YCL044C	MGR1
CEN.PK113-7D_chr03_pilon	48246	49814	YCL043C	PDI1
CEN.PK113-7D_chr03_pilon	50431	51933	YCL040W	GLK1
CEN.PK113-7D_chr03_pilon	52238	54475	YCL039W	GID7
CEN.PK113-7D_chr03_pilon	54534	56120	YCL038C	ATG22
CEN.PK113-7D_chr03_pilon	56950	58254	YCL037C	SRO9
CEN.PK113-7D_chr03_pilon	58617	60302	YCL036W	GFD2
CEN.PK113-7D_chr03_pilon	60417	60749	YCL035C	GRX1
CEN.PK113-7D_chr03_pilon	61234	62298	YCL034W	LSB5
CEN.PK113-7D_chr03_pilon	62352	62858	YCL033C	MXR2
CEN.PK113-7D_chr03_pilon	63017	64057	YCL032W	STE50
CEN.PK113-7D_chr03_pilon	64251	65144	YCL031C	RRP7
CEN.PK113-7D_chr03_pilon	65510	67909	YCL030C	HIS4
CEN.PK113-7D_chr03_pilon	68175	69497	YCL029C	BIK1
CEN.PK113-7D_chr03_pilon	69726	70943	YCL028W	RNQ1
CEN.PK113-7D_chr03_pilon	71379	72917	YCL027W	FUS1
CEN.PK113-7D_chr03_pilon	72981	73562	YCL026C-B	HBN1
CEN.PK113-7D_chr03_pilon	74280	74861	YCL026C-A	FRM2
CEN.PK113-7D_chr03_pilon	75594	77495	YCL025C	AGP1
CEN.PK113-7D_chr03_pilon	78738	81851	YCL024W	KCC4
CEN.PK113-7D_chr03_pilon	88778	89155	YCL021W-A	Putative
CEN.PK113-7D_chr03_pilon	96480	97576	YCL018W	LEU2
CEN.PK113-7D_chr03_pilon	97935	99428	YCL017C	NFS1
CEN.PK113-7D_chr03_pilon	99779	100921	YCL016C	DCC1
CEN.PK113-7D_chr03_pilon	101439	106349	YCL014W	BUD3
CEN.PK113-7D_chr03_pilon	106337	108507	YCL011C	GBP2
CEN.PK113-7D_chr03_pilon	108720	109499	YCL010C	SGF29
CEN.PK113-7D_chr03_pilon	109768	110697	YCL009C	ILV6
CEN.PK113-7D_chr03_pilon	110845	112002	YCL008C	STP22
CEN.PK113-7D_chr03_pilon	112123	112353	YCL007C	CWH36
CEN.PK113-7D_chr03_pilon	112147	112672	YCL005W-A	VMA9
CEN.PK113-7D_chr03_pilon	113170	113940	YCL005W	LDB16
CEN.PK113-7D_chr03_pilon	114341	115819	YCL004W	PGS1
CEN.PK113-7D_chr03_pilon	115957	116861	YCL002C	Putative
CEN.PK113-7D_chr03_pilon	117065	117631	YCL001W	RER1
CEN.PK113-7D_chr03_pilon	117947	118690	YCL001W-A	Putative
CEN.PK113-7D_chr03_pilon	118877	119173	YCL001W-B	Putative
CEN.PK113-7D_chr03_pilon	122529	123497	YCR002C	CDC10
CEN.PK113-7D_chr03_pilon	123769	124320	YCR003W	MRPL32
CEN.PK113-7D_chr03_pilon	124724	125467	YCR004C	YCP4
CEN.PK113-7D_chr03_pilon	126095	127477	YCR005C	CIT2
CEN.PK113-7D_chr03_pilon	131160	131879	YCR007C	DUP240
CEN.PK113-7D_chr03_pilon	133619	135430	YCR008W	SAT4
CEN.PK113-7D_chr03_pilon	135894	136691	YCR009C	RVS161
CEN.PK113-7D_chr03_pilon	137422	138273	YCR010C	ADY2
CEN.PK113-7D_chr03_pilon	138873	142022	YCR011C	ADP1
CEN.PK113-7D_chr03_pilon	142895	144145	YCR012W	PGK1
CEN.PK113-7D_chr03_pilon	144334	146082	YCR014C	POL4
CEN.PK113-7D_chr03_pilon	146366	147319	YCR015C	UPF0655
CEN.PK113-7D_chr03_pilon	148783	149655	YCR016W	Uncharacterized
CEN.PK113-7D_chr03_pilon	149922	152783	YCR017C	CWH43
CEN.PK113-7D_chr03_pilon	160844	161935	YCR019W	MAK32
CEN.PK113-7D_chr03_pilon	162019	162666	YCR020C	PET18
CEN.PK113-7D_chr03_pilon	162837	163103	YCR020C-A	MAK31
CEN.PK113-7D_chr03_pilon	163327	163563	YCR020W-B	HTL1
CEN.PK113-7D_chr03_pilon	164116	165114	YCR021C	HSP30
CEN.PK113-7D_chr03_pilon	166545	168380	YCR023C	Uncharacterized
CEN.PK113-7D_chr03_pilon	168751	170229	YCR024C	SLM5
CEN.PK113-7D_chr03_pilon	172119	174347	YCR026C	NPP1
CEN.PK113-7D_chr03_pilon	175378	176007	YCR027C	RHB1
CEN.PK113-7D_chr03_pilon	184137	185675	YCR028C	FEN2
CEN.PK113-7D_chr03_pilon	186017	186763	YCR028C-A	RIM1
CEN.PK113-7D_chr03_pilon	187077	189689	YCR030C	SYP1
CEN.PK113-7D_chr03_pilon	190614	191501	YCR031C	RPS14A
CEN.PK113-7D_chr03_pilon	192771	199274	YCR032W	BPH1
CEN.PK113-7D_chr03_pilon	199740	203420	YCR033W	SNT1
CEN.PK113-7D_chr03_pilon	203843	204886	YCR034W	FEN1
CEN.PK113-7D_chr03_pilon	205085	206269	YCR035C	RRP43
CEN.PK113-7D_chr03_pilon	206548	207549	YCR036W	RBK1
CEN.PK113-7D_chr03_pilon	207665	210436	YCR037C	PHO87
CEN.PK113-7D_chr03_pilon	210872	212488	YCR038C	BUD5
CEN.PK113-7D_chr03_pilon	212794	213501	YCR039C	MATALPHA2
CEN.PK113-7D_chr03_pilon	213613	213934	YCR097W	HMRA1
CEN.PK113-7D_chr03_pilon	214315	218538	YCR042C	TAF2
CEN.PK113-7D_chr03_pilon	219402	221091	YCR044C	PER1
CEN.PK113-7D_chr03_pilon	221276	222751	YCR045C	RRT12
CEN.PK113-7D_chr03_pilon	223055	223564	YCR046C	IMG1
CEN.PK113-7D_chr03_pilon	223859	224686	YCR047C	BUD23
CEN.PK113-7D_chr03_pilon	225047	225346	YCR049C	Putative
CEN.PK113-7D_chr03_pilon	225105	226919	YCR048W	ARE1
CEN.PK113-7D_chr03_pilon	225645	226894	YCR050C	Uncharacterized
CEN.PK113-7D_chr03_pilon	227230	227898	YCR051W	Ankyrin
CEN.PK113-7D_chr03_pilon	228153	229604	YCR052W	RSC6
CEN.PK113-7D_chr03_pilon	229855	231399	YCR053W	THR4
CEN.PK113-7D_chr03_pilon	231534	233225	YCR054C	CTR86
CEN.PK113-7D_chr03_pilon	233617	236388	YCR057C	PWP2
CEN.PK113-7D_chr03_pilon	236613	237389	YCR059C	YIH1
CEN.PK113-7D_chr03_pilon	237564	237899	YCR060W	TAH1
CEN.PK113-7D_chr03_pilon	238737	240632	YCR061W/YCR062W	Uncharacterized
CEN.PK113-7D_chr03_pilon	241494	241967	YCR063W	BUD31
CEN.PK113-7D_chr03_pilon	242479	244173	YCR065W	HCM1
CEN.PK113-7D_chr03_pilon	244666	246129	YCR066W	RAD18
CEN.PK113-7D_chr03_pilon	246291	249545	YCR067C	SED4
CEN.PK113-7D_chr03_pilon	250437	251999	YCR068W	ATG15
CEN.PK113-7D_chr03_pilon	252278	253234	YCR069W	CPR4
CEN.PK113-7D_chr03_pilon	253326	253766	YCR071C	IMG2
CEN.PK113-7D_chr03_pilon	254028	255575	YCR072C	RSA4
CEN.PK113-7D_chr03_pilon	255811	259806	YCR073C	SSK22
CEN.PK113-7D_chr03_pilon	260186	261133	YCR073W-A	SOL2
CEN.PK113-7D_chr03_pilon	261254	262036	YCR075C	ERS1
CEN.PK113-7D_chr03_pilon	262196	262423	YCR075W-A	Uncharacterized
CEN.PK113-7D_chr03_pilon	262513	263241	YCR076C	Uncharacterized
CEN.PK113-7D_chr03_pilon	263434	265824	YCR077C	PAT1
CEN.PK113-7D_chr03_pilon	266041	267369	YCR079W	PTC6
CEN.PK113-7D_chr03_pilon	267567	271850	YCR081W	SRB8
CEN.PK113-7D_chr03_pilon	272079	272465	YCR082W	AHC2
CEN.PK113-7D_chr03_pilon	272774	273157	YCR083W	TRX3
CEN.PK113-7D_chr03_pilon	273514	275670	YCR084C	TUP1
CEN.PK113-7D_chr03_pilon	276610	277182	YCR086W	CSM1
CEN.PK113-7D_chr03_pilon	277224	277685	YCR087C-A	UPF0743
CEN.PK113-7D_chr03_pilon	278286	280064	YCR088W	ABP1
CEN.PK113-7D_chr03_pilon	280606	286203	YCR089W	FIG2
CEN.PK113-7D_chr03_pilon	286255	286803	YCR090C	UPF0587
CEN.PK113-7D_chr03_pilon	288336	290498	YCR091W	KIN82
CEN.PK113-7D_chr03_pilon	290696	293752	YCR092C	MSH3
CEN.PK113-7D_chr03_pilon	294049	300378	YCR093W	CDC39
CEN.PK113-7D_chr03_pilon	300697	301872	YCR094W	CDC50
CEN.PK113-7D_chr03_pilon	302105	303193	YCR095C	OCA4
CEN.PK113-7D_chr03_pilon	307113	307820	YCR039C	MATALPHA2
CEN.PK113-7D_chr03_pilon	307768	308254	YCR097W	HMRA1
CEN.PK113-7D_chr03_pilon	311087	312643	YCR098C	GIT1
CEN.PK113-7D_chr03_pilon	314194	314814	YNR065C	Uncharacterized
CEN.PK113-7D_chr03_pilon	314857	315219	YCR099C	Uncharacterized
CEN.PK113-7D_chr03_pilon	315233	317056	YCR100C	Uncharacterized
CEN.PK113-7D_chr03_pilon	318386	319492	YCR102C	Uncharacterized
CEN.PK113-7D_chr03_pilon	324761	326323	YGR287C	IMA1
CEN.PK113-7D_chr03_pilon	327614	328531	YGR288W	MAL13
CEN.PK113-7D_chr03_pilon	328656	329882	YPR196W	Maltose
CEN.PK113-7D_chr03_pilon	330584	332427	YBR298C	MAL31
CEN.PK113-7D_chr03_pilon	333303	335057	YBR299W	MAL32
CEN.PK113-7D_chr03_pilon	337011	337373	YBL108C-A	PAU9
CEN.PK113-7D_chr03_pilon	338276	339421	YGR295C	COS6
CEN.PK113-7D_chr03_pilon	341752	346318	YPL283W-A	Putative
CEN.PK113-7D_chr03_pilon	341968	346393	YPR202W	Putative
CEN.PK113-7D_chr03_pilon	346427	346801	YHR219W	Putative
CEN.PK113-7D_chr03_pilon	346848	347486	YPR204W	Y'
CEN.PK113-7D_chr04_pilon	426	777	YJR162C	Putative
CEN.PK113-7D_chr04_pilon	1699	2181	YDL248W	COS7
CEN.PK113-7D_chr04_pilon	5871	7700	YDL247W	MPH2
CEN.PK113-7D_chr04_pilon	8569	9642	YDL246C	SOR2
CEN.PK113-7D_chr04_pilon	11543	13246	YDL245C	HXT15
CEN.PK113-7D_chr04_pilon	14911	15495	YJR157W	Putative
CEN.PK113-7D_chr04_pilon	16090	17112	YDL244W	THI13
CEN.PK113-7D_chr04_pilon	17463	18717	YNL331C	AAD14
CEN.PK113-7D_chr04_pilon	18845	19198	YDL242W	Putative
CEN.PK113-7D_chr04_pilon	20519	20890	YDL241W	Uncharacterized
CEN.PK113-7D_chr04_pilon	22707	25760	YDL240W	LRG1
CEN.PK113-7D_chr04_pilon	26287	28659	YDL239C	ADY3
CEN.PK113-7D_chr04_pilon	28869	30338	YDL238C	GUD1
CEN.PK113-7D_chr04_pilon	30541	31713	YDL237W	AIM6
CEN.PK113-7D_chr04_pilon	32180	33118	YDL236W	PHO13
CEN.PK113-7D_chr04_pilon	33299	33802	YDL235C	YPD1
CEN.PK113-7D_chr04_pilon	34121	36361	YDL234C	GYP7
CEN.PK113-7D_chr04_pilon	36681	38057	YDL233W	Uncharacterized
CEN.PK113-7D_chr04_pilon	38105	38481	YDL232W	OST4
CEN.PK113-7D_chr04_pilon	38751	42128	YDL231C	BRE4
CEN.PK113-7D_chr04_pilon	42584	43591	YDL230W	PTP1
CEN.PK113-7D_chr04_pilon	43942	45783	YDL229W	SSB1
CEN.PK113-7D_chr04_pilon	46148	47908	YDL227C	HO
CEN.PK113-7D_chr04_pilon	50992	52050	YDL226C	GCS1
CEN.PK113-7D_chr04_pilon	52322	53977	YDL225W	SHS1
CEN.PK113-7D_chr04_pilon	54274	56223	YDL224C	WHI4
CEN.PK113-7D_chr04_pilon	57142	60282	YDL223C	HBT1
CEN.PK113-7D_chr04_pilon	60749	61678	YDL222C	FMP45
CEN.PK113-7D_chr04_pilon	62121	64895	YDL220C	CDC13
CEN.PK113-7D_chr04_pilon	65119	65642	YDL219W	DTD1
CEN.PK113-7D_chr04_pilon	66370	67323	YDL218W	Uncharacterized
CEN.PK113-7D_chr04_pilon	67860	68483	YDL217C	TIM22
CEN.PK113-7D_chr04_pilon	68874	70196	YDL216C	RRI1
CEN.PK113-7D_chr04_pilon	70517	73795	YDL215C	GDH2
CEN.PK113-7D_chr04_pilon	74323	76422	YDL214C	PRR2
CEN.PK113-7D_chr04_pilon	77166	77843	YDL213C	NOP6
CEN.PK113-7D_chr04_pilon	78303	78935	YDL212W	SHR3
CEN.PK113-7D_chr04_pilon	79171	80289	YDL211C	Uncharacterized
CEN.PK113-7D_chr04_pilon	84147	85862	YDL210W	UGA4
CEN.PK113-7D_chr04_pilon	86084	87103	YDL209C	CWC2
CEN.PK113-7D_chr04_pilon	87389	87859	YDL208W	NHP2
CEN.PK113-7D_chr04_pilon	88125	89741	YDL207W	GLE1
CEN.PK113-7D_chr04_pilon	90053	92341	YDL206W	Putative
CEN.PK113-7D_chr04_pilon	92623	93606	YDL205C	HEM3
CEN.PK113-7D_chr04_pilon	94467	95648	YDL204W	RTN2
CEN.PK113-7D_chr04_pilon	95944	97815	YDL203C	ACK1
CEN.PK113-7D_chr04_pilon	98337	99086	YDL202W	MRPL11
CEN.PK113-7D_chr04_pilon	99423	100283	YDL201W	TRM8
CEN.PK113-7D_chr04_pilon	100363	100929	YDL200C	MGT1
CEN.PK113-7D_chr04_pilon	101152	103215	YDL199C	Putative
CEN.PK113-7D_chr04_pilon	103511	104413	YDL198C	GGC1
CEN.PK113-7D_chr04_pilon	104779	106356	YDL197C	ASF2
CEN.PK113-7D_chr04_pilon	107070	110891	YDL195W	SEC31
CEN.PK113-7D_chr04_pilon	111442	114096	YDL194W	SNF3
CEN.PK113-7D_chr04_pilon	114534	115661	YDL193W	NUS1
CEN.PK113-7D_chr04_pilon	116183	116728	YDL192W	ARF1
CEN.PK113-7D_chr04_pilon	117473	118478	YDL136W	RPL35B
CEN.PK113-7D_chr04_pilon	118569	121454	YDL190C	UFD2
CEN.PK113-7D_chr04_pilon	122078	123451	YDL189W	RBS1
CEN.PK113-7D_chr04_pilon	123727	124860	YDL188C	PPH22
CEN.PK113-7D_chr04_pilon	125478	126311	YDL186W	Uncharacterized
CEN.PK113-7D_chr04_pilon	126631	129846	YDL185W	VMA1
CEN.PK113-7D_chr04_pilon	130715	131677	YDL183C	Uncharacterized
CEN.PK113-7D_chr04_pilon	133281	134567	YDL182W	LYS20
CEN.PK113-7D_chr04_pilon	135023	135280	YDL181W	INH1
CEN.PK113-7D_chr04_pilon	135732	137375	YDL180W	Uncharacterized
CEN.PK113-7D_chr04_pilon	138127	139041	YDL179W	PCL9
CEN.PK113-7D_chr04_pilon	139358	140950	YDL178W	DLD2
CEN.PK113-7D_chr04_pilon	141045	141557	YDL177C	IMPACT
CEN.PK113-7D_chr04_pilon	141933	144059	YDL176W	Uncharacterized
CEN.PK113-7D_chr04_pilon	145662	147425	YDL174C	DLD1
CEN.PK113-7D_chr04_pilon	148027	148914	YDL173W	PAR32
CEN.PK113-7D_chr04_pilon	149039	155476	YDL171C	GLT1
CEN.PK113-7D_chr04_pilon	156154	157740	YDL170W	UGA3
CEN.PK113-7D_chr04_pilon	157900	158571	YDL169C	UGX2
CEN.PK113-7D_chr04_pilon	159440	160600	YDL168W	SFA1
CEN.PK113-7D_chr04_pilon	160831	162993	YDL167C	NRP1
CEN.PK113-7D_chr04_pilon	163288	163881	YDL166C	FAP7
CEN.PK113-7D_chr04_pilon	164129	164704	YDL165W	CDC36
CEN.PK113-7D_chr04_pilon	164827	167025	YDL164C	CDC9
CEN.PK113-7D_chr04_pilon	167554	168918	YDL161W	ENT1
CEN.PK113-7D_chr04_pilon	169206	169448	YDL160C-A	Uncharacterized
CEN.PK113-7D_chr04_pilon	170220	171740	YDL160C	DHH1
CEN.PK113-7D_chr04_pilon	172291	173838	YDL159W	STE7
CEN.PK113-7D_chr04_pilon	174042	174398	YDL157C	Uncharacterized
CEN.PK113-7D_chr04_pilon	174728	176296	YDL156W	WD
CEN.PK113-7D_chr04_pilon	176583	177866	YDL155W	CLB3
CEN.PK113-7D_chr04_pilon	178144	180849	YDL154W	MSH5
CEN.PK113-7D_chr04_pilon	180996	182828	YDL153C	SAS10
CEN.PK113-7D_chr04_pilon	183153	184421	YDL150W	RPC53
CEN.PK113-7D_chr04_pilon	184735	187728	YDL149W	ATG9
CEN.PK113-7D_chr04_pilon	187964	190396	YDL148C	NOP14
CEN.PK113-7D_chr04_pilon	190734	192071	YDL147W	RPN5
CEN.PK113-7D_chr04_pilon	192560	194035	YDL146W	LDB17
CEN.PK113-7D_chr04_pilon	194381	197890	YDL145C	COP1
CEN.PK113-7D_chr04_pilon	198376	199446	YDL144C	Uncharacterized
CEN.PK113-7D_chr04_pilon	199710	201296	YDL143W	CCT4
CEN.PK113-7D_chr04_pilon	201433	202284	YDL142C	CRD1
CEN.PK113-7D_chr04_pilon	202753	204825	YDL141W	BPL1
CEN.PK113-7D_chr04_pilon	205074	210275	YDL140C	RPO21
CEN.PK113-7D_chr04_pilon	211089	211760	YDL139C	SCM3
CEN.PK113-7D_chr04_pilon	213058	215349	YDL138W	RGT2
CEN.PK113-7D_chr04_pilon	216236	216781	YDL137W	ARF2
CEN.PK113-7D_chr04_pilon	217221	218211	YDL136W	RPL35B
CEN.PK113-7D_chr04_pilon	218387	218995	YDL135C	RDI1
CEN.PK113-7D_chr04_pilon	219369	220478	YDL134C	PPH21
CEN.PK113-7D_chr04_pilon	222134	223447	YDL133W	Uncharacterized
CEN.PK113-7D_chr04_pilon	224011	226458	YDL132W	CDC53
CEN.PK113-7D_chr04_pilon	227096	228418	YDL131W	LYS21
CEN.PK113-7D_chr04_pilon	228874	229134	YDL130W-A	STF1
CEN.PK113-7D_chr04_pilon	229529	230328	YDL130W	RPP1B
CEN.PK113-7D_chr04_pilon	230727	231602	YDL129W	Uncharacterized
CEN.PK113-7D_chr04_pilon	232355	233590	YDL128W	VCX1
CEN.PK113-7D_chr04_pilon	234630	235556	YDL127W	PCL2
CEN.PK113-7D_chr04_pilon	235860	238367	YDL126C	CDC48
CEN.PK113-7D_chr04_pilon	238581	239519	YDL125C	HNT1
CEN.PK113-7D_chr04_pilon	239962	240900	YDL124W	NADPH-dependent
CEN.PK113-7D_chr04_pilon	241277	241543	YDL123W	SNA4
CEN.PK113-7D_chr04_pilon	242453	244684	YDL122W	UBP1
CEN.PK113-7D_chr04_pilon	244836	245285	YDL121C	Uncharacterized
CEN.PK113-7D_chr04_pilon	245626	246150	YDL120W	YFH1
CEN.PK113-7D_chr04_pilon	246392	247315	YDL119C	Solute
CEN.PK113-7D_chr04_pilon	248284	250941	YDL117W	CYK3
CEN.PK113-7D_chr04_pilon	251269	253449	YDL116W	NUP84
CEN.PK113-7D_chr04_pilon	253698	254829	YDL115C	IWR1
CEN.PK113-7D_chr04_pilon	255307	256233	YDL114W	Uncharacterized
CEN.PK113-7D_chr04_pilon	256336	258258	YDL113C	ATG20
CEN.PK113-7D_chr04_pilon	258618	262928	YDL112W	TRM3
CEN.PK113-7D_chr04_pilon	263016	263813	YDL111C	RRP42
CEN.PK113-7D_chr04_pilon	264215	264667	YDL110C	TMA17
CEN.PK113-7D_chr04_pilon	264961	266904	YDL109C	Putative
CEN.PK113-7D_chr04_pilon	267402	268403	YDL108W	KIN28
CEN.PK113-7D_chr04_pilon	268625	269680	YDL107W	MSS2
CEN.PK113-7D_chr04_pilon	269926	271602	YDL106C	PHO2
CEN.PK113-7D_chr04_pilon	272090	273298	YDL105W	NSE4
CEN.PK113-7D_chr04_pilon	273340	274563	YDL104C	QRI7
CEN.PK113-7D_chr04_pilon	274834	276267	YDL103C	QRI1
CEN.PK113-7D_chr04_pilon	276558	279851	YDL102W	POL3
CEN.PK113-7D_chr04_pilon	279993	281534	YDL101C	DUN1
CEN.PK113-7D_chr04_pilon	281798	282862	YDL100C	GET3
CEN.PK113-7D_chr04_pilon	283104	284129	YDL099W	BUG1
CEN.PK113-7D_chr04_pilon	284280	284864	YDL098C	SNU23
CEN.PK113-7D_chr04_pilon	285094	286398	YDL097C	RPN6
CEN.PK113-7D_chr04_pilon	286761	289214	YDL095W	PMT1
CEN.PK113-7D_chr04_pilon	289611	291842	YDL093W	PMT5
CEN.PK113-7D_chr04_pilon	292483	292923	YDL092W	SRP14
CEN.PK113-7D_chr04_pilon	293094	294461	YDL091C	UBX3
CEN.PK113-7D_chr04_pilon	294736	296031	YDL090C	RAM1
CEN.PK113-7D_chr04_pilon	296522	297976	YDL089W	NUR1
CEN.PK113-7D_chr04_pilon	298121	299707	YDL088C	ASM4
CEN.PK113-7D_chr04_pilon	299918	300694	YDL087C	LUC7
CEN.PK113-7D_chr04_pilon	301117	301938	YDL086W	Putative
CEN.PK113-7D_chr04_pilon	301717	302136	YCR092C	MSH3
CEN.PK113-7D_chr04_pilon	302168	302374	YDL085C-A	SERF-like
CEN.PK113-7D_chr04_pilon	302915	304552	YDL085W	NDE2
CEN.PK113-7D_chr04_pilon	304941	306281	YDL084W	SUB2
CEN.PK113-7D_chr04_pilon	306498	307528	YDL083C	RPS16B
CEN.PK113-7D_chr04_pilon	308080	309156	YDL082W	RPL13A
CEN.PK113-7D_chr04_pilon	309506	309826	YDL081C	RPP1A
CEN.PK113-7D_chr04_pilon	310346	312175	YDL080C	THI3
CEN.PK113-7D_chr04_pilon	312655	314548	YDL079C	MRK1
CEN.PK113-7D_chr04_pilon	315061	316092	YDL078C	MDH3
CEN.PK113-7D_chr04_pilon	316675	319824	YDL077C	VAM6
CEN.PK113-7D_chr04_pilon	320372	321256	YDL076C	RXT3
CEN.PK113-7D_chr04_pilon	321852	322774	YDL075W	RPL31A
CEN.PK113-7D_chr04_pilon	323751	325853	YDL074C	BRE1
CEN.PK113-7D_chr04_pilon	326317	329271	YDL073W	UPF0592
CEN.PK113-7D_chr04_pilon	329540	330151	YDL072C	YET3
CEN.PK113-7D_chr04_pilon	330728	332644	YDL070W	BDF2
CEN.PK113-7D_chr04_pilon	332825	333526	YDL069C	CBS1
CEN.PK113-7D_chr04_pilon	333921	334100	YDL067C	COX9
CEN.PK113-7D_chr04_pilon	334539	335825	YDL066W	IDP1
CEN.PK113-7D_chr04_pilon	335945	336973	YDL065C	PEX19
CEN.PK113-7D_chr04_pilon	337143	337864	YDL064W	UBC9
CEN.PK113-7D_chr04_pilon	337968	340494	YDL063C	Uncharacterized
CEN.PK113-7D_chr04_pilon	341315	343681	YDL060W	TSR1
CEN.PK113-7D_chr04_pilon	343935	344651	YDL059C	RAD59
CEN.PK113-7D_chr04_pilon	345363	350735	YDL058W	USO1
CEN.PK113-7D_chr04_pilon	351132	352118	YDL057W	Putative
CEN.PK113-7D_chr04_pilon	352575	355076	YDL056W	MBP1
CEN.PK113-7D_chr04_pilon	355372	356457	YDL055C	PSA1
CEN.PK113-7D_chr04_pilon	359525	360985	YDL054C	MCH1
CEN.PK113-7D_chr04_pilon	361399	361956	YDL053C	PBP4
CEN.PK113-7D_chr04_pilon	362372	363283	YDL052C	SLC1
CEN.PK113-7D_chr04_pilon	363652	364479	YDL051W	LHP1
CEN.PK113-7D_chr04_pilon	364768	365574	YDL049C	KNH1
CEN.PK113-7D_chr04_pilon	366439	367869	YDL048C	STP4
CEN.PK113-7D_chr04_pilon	369453	370388	YDL047W	SIT4
CEN.PK113-7D_chr04_pilon	370922	371443	YDL046W	NPC2
CEN.PK113-7D_chr04_pilon	371930	372217	YDL045W-A	MRP10
CEN.PK113-7D_chr04_pilon	372370	373290	YDL045C	FAD1
CEN.PK113-7D_chr04_pilon	373649	374971	YDL044C	MTF2
CEN.PK113-7D_chr04_pilon	375362	376162	YDL043C	PRP11
CEN.PK113-7D_chr04_pilon	376439	378127	YDL042C	SIR2
CEN.PK113-7D_chr04_pilon	378556	381120	YDL040C	NAT1
CEN.PK113-7D_chr04_pilon	381667	385239	YDL039C	PRM7
CEN.PK113-7D_chr04_pilon	387195	388535	YDL036C	PUS9
CEN.PK113-7D_chr04_pilon	388854	391727	YDL035C	GPR1
CEN.PK113-7D_chr04_pilon	392329	393582	YDL033C	SLM3
CEN.PK113-7D_chr04_pilon	393887	396874	YDL031W	DBP10
CEN.PK113-7D_chr04_pilon	397207	398799	YDL030W	PRP9
CEN.PK113-7D_chr04_pilon	398990	400308	YDL029W	ARP2
CEN.PK113-7D_chr04_pilon	400667	402961	YDL028C	MPS1
CEN.PK113-7D_chr04_pilon	403366	404628	YDL027C	Uncharacterized
CEN.PK113-7D_chr04_pilon	405015	406877	YDL025C	RTK1
CEN.PK113-7D_chr04_pilon	408122	409528	YDL024C	DIA3
CEN.PK113-7D_chr04_pilon	411496	412671	YDL022W	GPD1
CEN.PK113-7D_chr04_pilon	413624	414559	YDL021W	GPM2
CEN.PK113-7D_chr04_pilon	414784	416379	YDL020C	RPN4
CEN.PK113-7D_chr04_pilon	417334	421185	YDL019C	OSH2
CEN.PK113-7D_chr04_pilon	422504	423181	YDL018C	ERP3
CEN.PK113-7D_chr04_pilon	423880	425403	YDL017W	CDC7
CEN.PK113-7D_chr04_pilon	425673	426605	YDL015C	TSC13
CEN.PK113-7D_chr04_pilon	427035	428018	YDL014W	NOP1
CEN.PK113-7D_chr04_pilon	428738	430597	YDL013W	SLX5
CEN.PK113-7D_chr04_pilon	430779	431188	YDL012C	Uncharacterized
CEN.PK113-7D_chr04_pilon	432001	432696	YDL010W	GRX6
CEN.PK113-7D_chr04_pilon	433168	433665	YDL008W	APC11
CEN.PK113-7D_chr04_pilon	436231	436488	YDL007C-A	Putative
CEN.PK113-7D_chr04_pilon	437711	439024	YDL007W	RPT2
CEN.PK113-7D_chr04_pilon	439573	440418	YDL006W	PTC1
CEN.PK113-7D_chr04_pilon	440678	441973	YDL005C	MED2
CEN.PK113-7D_chr04_pilon	442693	443175	YDL004W	ATP16
CEN.PK113-7D_chr04_pilon	444347	446047	YDL003W	MCD1
CEN.PK113-7D_chr04_pilon	446631	447242	YDL002C	NHP10
CEN.PK113-7D_chr04_pilon	447648	448940	YDL001W	RMD1
CEN.PK113-7D_chr04_pilon	449884	452139	YDR001C	NTH1
CEN.PK113-7D_chr04_pilon	452709	453314	YDR002W	YRB1
CEN.PK113-7D_chr04_pilon	453786	454418	YDR003W	RCR2
CEN.PK113-7D_chr04_pilon	454865	456247	YDR004W	RAD57
CEN.PK113-7D_chr04_pilon	456500	457767	YDR005C	MAF1
CEN.PK113-7D_chr04_pilon	458206	460911	YDR006C	SOK1
CEN.PK113-7D_chr04_pilon	461506	462180	YDR007W	TRP1
CEN.PK113-7D_chr04_pilon	463098	464660	YDR009W	GAL3
CEN.PK113-7D_chr04_pilon	465583	470088	YDR011W	SNQ2
CEN.PK113-7D_chr04_pilon	471517	472605	YDR012W	RPL4B
CEN.PK113-7D_chr04_pilon	472821	473447	YDR013W	PSF1
CEN.PK113-7D_chr04_pilon	473710	475653	YDR014W	RAD61
CEN.PK113-7D_chr04_pilon	477461	477949	YDR014W-A	HED1
CEN.PK113-7D_chr04_pilon	478138	478422	YDR016C	DAD1
CEN.PK113-7D_chr04_pilon	478779	481931	YDR017C	KCS1
CEN.PK113-7D_chr04_pilon	482328	483518	YDR018C	Uncharacterized
CEN.PK113-7D_chr04_pilon	483821	485023	YDR019C	GCV1
CEN.PK113-7D_chr04_pilon	485404	486102	YDR020C	DAS2
CEN.PK113-7D_chr04_pilon	486462	487661	YDR021W	FAL1
CEN.PK113-7D_chr04_pilon	487730	488320	YDR022C	CIS1
CEN.PK113-7D_chr04_pilon	489166	490554	YDR023W	SES1
CEN.PK113-7D_chr04_pilon	491132	492089	YBR048W	RPS11B
CEN.PK113-7D_chr04_pilon	492214	493926	YDR026C	Myb
CEN.PK113-7D_chr04_pilon	494307	496976	YDR027C	VPS54
CEN.PK113-7D_chr04_pilon	497493	500537	YDR028C	REG1
CEN.PK113-7D_chr04_pilon	501411	502931	YDR030C	RAD28
CEN.PK113-7D_chr04_pilon	503156	503521	YDR031W	MIC14
CEN.PK113-7D_chr04_pilon	503757	504353	YDR032C	PST2
CEN.PK113-7D_chr04_pilon	507805	508767	YDR033W	MRH1
CEN.PK113-7D_chr04_pilon	509394	511766	YDR034C	LYS14
CEN.PK113-7D_chr04_pilon	515903	517015	YDR035W	ARO3
CEN.PK113-7D_chr04_pilon	517295	518797	YDR036C	EHD3
CEN.PK113-7D_chr04_pilon	519578	521353	YDR037W	KRS1
CEN.PK113-7D_chr04_pilon	521577	524852	YDR040C	ENA1
CEN.PK113-7D_chr04_pilon	526174	526785	YDR041W	RSM10
CEN.PK113-7D_chr04_pilon	526972	527424	YDR042C	Uncharacterized
CEN.PK113-7D_chr04_pilon	529040	529735	YDR043C	NRG1
CEN.PK113-7D_chr04_pilon	532885	533871	YDR044W	HEM13
CEN.PK113-7D_chr04_pilon	534221	534553	YDR045C	RPC11
CEN.PK113-7D_chr04_pilon	534996	536810	YDR046C	BAP3
CEN.PK113-7D_chr04_pilon	538087	539175	YDR047W	HEM12
CEN.PK113-7D_chr04_pilon	539482	541380	YDR049W	VMS1
CEN.PK113-7D_chr04_pilon	541954	542700	YDR050C	TPI1
CEN.PK113-7D_chr04_pilon	543284	544288	YDR051C	DET1
CEN.PK113-7D_chr04_pilon	544740	546854	YDR052C	DBF4
CEN.PK113-7D_chr04_pilon	547665	548552	YDR054C	CDC34
CEN.PK113-7D_chr04_pilon	549749	551083	YDR055W	PST1
CEN.PK113-7D_chr04_pilon	551244	551861	YDR056C	Uncharacterized
CEN.PK113-7D_chr04_pilon	552148	553776	YDR057W	YOS9
CEN.PK113-7D_chr04_pilon	553944	554924	YDR058C	TGL2
CEN.PK113-7D_chr04_pilon	555304	556056	YDR059C	UBC5
CEN.PK113-7D_chr04_pilon	556869	559946	YDR060W	MAK21
CEN.PK113-7D_chr04_pilon	560384	562003	YDR061W	Uncharacterized
CEN.PK113-7D_chr04_pilon	562694	564379	YDR062W	LCB2
CEN.PK113-7D_chr04_pilon	564882	565331	YDR063W	AIM7
CEN.PK113-7D_chr04_pilon	565677	566671	YDR064W	RPS13
CEN.PK113-7D_chr04_pilon	566906	568003	YDR065W	RRG1
CEN.PK113-7D_chr04_pilon	568127	568717	YDR066C	RTR2
CEN.PK113-7D_chr04_pilon	569009	569683	YDR067C	OCA6
CEN.PK113-7D_chr04_pilon	569931	570887	YDR068W	DOS2
CEN.PK113-7D_chr04_pilon	571181	573961	YDR069C	DOA4
CEN.PK113-7D_chr04_pilon	574326	574607	YDR070C	FMP16
CEN.PK113-7D_chr04_pilon	575055	575630	YDR071C	PAA1
CEN.PK113-7D_chr04_pilon	575989	577572	YDR072C	IPT1
CEN.PK113-7D_chr04_pilon	578667	579176	YDR073W	SNF11
CEN.PK113-7D_chr04_pilon	580121	582811	YDR074W	TPS2
CEN.PK113-7D_chr04_pilon	583384	584310	YDR075W	PPH3
CEN.PK113-7D_chr04_pilon	584696	585916	YDR076W	RAD55
CEN.PK113-7D_chr04_pilon	587021	588037	YDR077W	SED1
CEN.PK113-7D_chr04_pilon	588426	589097	YDR078C	SHU2
CEN.PK113-7D_chr04_pilon	589292	589627	YDR079W	PET100
CEN.PK113-7D_chr04_pilon	589821	590039	YDR079C-A	TFB5
CEN.PK113-7D_chr04_pilon	590236	593214	YDR080W	VPS41
CEN.PK113-7D_chr04_pilon	593531	596308	YDR081C	PDC2
CEN.PK113-7D_chr04_pilon	596668	598152	YDR082W	STN1
CEN.PK113-7D_chr04_pilon	598300	599478	YDR083W	RRP8
CEN.PK113-7D_chr04_pilon	599632	600231	YDR084C	TVP23
CEN.PK113-7D_chr04_pilon	600515	602377	YDR085C	AFR1
CEN.PK113-7D_chr04_pilon	603155	603397	YDR086C	SSS1
CEN.PK113-7D_chr04_pilon	603692	604528	YDR087C	RRP1
CEN.PK113-7D_chr04_pilon	604720	605868	YDR088C	SLU7
CEN.PK113-7D_chr04_pilon	608333	610942	YDR089W	Uncharacterized
CEN.PK113-7D_chr04_pilon	611287	611946	YDR090C	Uncharacterized
CEN.PK113-7D_chr04_pilon	612929	614755	YDR091C	RLI1
CEN.PK113-7D_chr04_pilon	615877	616786	YDR092W	UBC13
CEN.PK113-7D_chr04_pilon	617362	622200	YDR093W	DNF2
CEN.PK113-7D_chr04_pilon	623218	625902	YDR096W	GIS1
CEN.PK113-7D_chr04_pilon	626187	629915	YDR097C	MSH6
CEN.PK113-7D_chr04_pilon	630257	631009	YDR098C	GRX3
CEN.PK113-7D_chr04_pilon	633416	634234	YDR099W	BMH2
CEN.PK113-7D_chr04_pilon	634814	635245	YDR100W	TVP15
CEN.PK113-7D_chr04_pilon	635487	637268	YDR101C	ARX1
CEN.PK113-7D_chr04_pilon	638148	640901	YDR103W	STE5
CEN.PK113-7D_chr04_pilon	640971	644708	YDR104C	SPO71
CEN.PK113-7D_chr04_pilon	645145	646566	YDR105C	TMS1
CEN.PK113-7D_chr04_pilon	646800	647654	YDR106W	ARP10
CEN.PK113-7D_chr04_pilon	648464	650482	YDR107C	TMN2
CEN.PK113-7D_chr04_pilon	650742	652814	YDR108W	TRS85
CEN.PK113-7D_chr04_pilon	652969	655089	YDR109C	Uncharacterized
CEN.PK113-7D_chr04_pilon	655551	657251	YDR110W	FOB1
CEN.PK113-7D_chr04_pilon	657665	659188	YDR111C	ALT2
CEN.PK113-7D_chr04_pilon	659919	661037	YDR113C	PDS1
CEN.PK113-7D_chr04_pilon	661640	661915	YDR115W	54S
CEN.PK113-7D_chr04_pilon	662149	663006	YDR116C	MRPL1
CEN.PK113-7D_chr04_pilon	663372	665069	YDR117C	TMA64
CEN.PK113-7D_chr04_pilon	665308	667266	YDR118W	APC4
CEN.PK113-7D_chr04_pilon	667649	669955	YDR119W	VBA4
CEN.PK113-7D_chr04_pilon	670436	670636	YDR119W-A	Uncharacterized
CEN.PK113-7D_chr04_pilon	670977	672689	YDR120C	TRM1
CEN.PK113-7D_chr04_pilon	673011	673604	YDR121W	DPB4
CEN.PK113-7D_chr04_pilon	674132	677329	YDR122W	KIN1
CEN.PK113-7D_chr04_pilon	677989	678903	YDR123C	INO2
CEN.PK113-7D_chr04_pilon	679750	680709	YDR124W	Uncharacterized
CEN.PK113-7D_chr04_pilon	680816	682177	YDR125C	ECM18
CEN.PK113-7D_chr04_pilon	682863	683663	YDR126W	SWF1
CEN.PK113-7D_chr04_pilon	683904	688670	YDR127W	ARO1
CEN.PK113-7D_chr04_pilon	688969	692415	YDR128W	MTC5
CEN.PK113-7D_chr04_pilon	692760	694799	YDR129C	SAC6
CEN.PK113-7D_chr04_pilon	695167	696042	YDR130C	FIN1
CEN.PK113-7D_chr04_pilon	696210	697880	YDR131C	F-box
CEN.PK113-7D_chr04_pilon	698231	699718	YDR132C	Uncharacterized
CEN.PK113-7D_chr04_pilon	700486	700896	YDR134C	Putative
CEN.PK113-7D_chr04_pilon	702418	706965	YDR135C	YCF1
CEN.PK113-7D_chr04_pilon	707674	709665	YDR137W	RGP1
CEN.PK113-7D_chr04_pilon	709993	712251	YDR138W	HPR1
CEN.PK113-7D_chr04_pilon	713553	714218	YDR140W	MTQ2
CEN.PK113-7D_chr04_pilon	714316	719412	YDR141C	DOP1
CEN.PK113-7D_chr04_pilon	719888	721015	YDR142C	PEX7
CEN.PK113-7D_chr04_pilon	721457	723289	YDR143C	SAN1
CEN.PK113-7D_chr04_pilon	723726	725516	YDR144C	MKC7
CEN.PK113-7D_chr04_pilon	726153	727787	YDR145W	TAF12
CEN.PK113-7D_chr04_pilon	728042	730171	YDR146C	SWI5
CEN.PK113-7D_chr04_pilon	731060	732664	YDR147W	EKI1
CEN.PK113-7D_chr04_pilon	733104	734495	YDR148C	KGD2
CEN.PK113-7D_chr04_pilon	735057	745368	YDR150W	NUM1
CEN.PK113-7D_chr04_pilon	745672	746649	YDR151C	CTH1
CEN.PK113-7D_chr04_pilon	747200	747997	YDR152W	GIR2
CEN.PK113-7D_chr04_pilon	748234	749472	YDR153C	ENT5
CEN.PK113-7D_chr04_pilon	750013	750501	YDR155C	CPR1
CEN.PK113-7D_chr04_pilon	751026	751439	YDR156W	RPA14
CEN.PK113-7D_chr04_pilon	751518	751832	YNL257C	SIP3
CEN.PK113-7D_chr04_pilon	751857	752954	YDR158W	HOM2
CEN.PK113-7D_chr04_pilon	753377	757282	YDR159W	SAC3
CEN.PK113-7D_chr04_pilon	757663	760221	YDR160W	SSY1
CEN.PK113-7D_chr04_pilon	760517	761680	YDR161W	UPF0661
CEN.PK113-7D_chr04_pilon	761864	762568	YDR162C	NBP2
CEN.PK113-7D_chr04_pilon	762897	763424	YDR163W	CWC15
CEN.PK113-7D_chr04_pilon	763515	765689	YDR164C	SEC1
CEN.PK113-7D_chr04_pilon	766345	767679	YDR165W	TRM82
CEN.PK113-7D_chr04_pilon	767780	770695	YDR166C	SEC5
CEN.PK113-7D_chr04_pilon	770923	771543	YDR167W	TAF10
CEN.PK113-7D_chr04_pilon	771802	773322	YDR168W	CDC37
CEN.PK113-7D_chr04_pilon	773820	775361	YDR169C	STB3
CEN.PK113-7D_chr04_pilon	775918	776187	YDR169C-A	Uncharacterized
CEN.PK113-7D_chr04_pilon	777667	783681	YDR170C	SEC7
CEN.PK113-7D_chr04_pilon	786244	787371	YDR171W	HSP42
CEN.PK113-7D_chr04_pilon	787950	790007	YDR172W	SUP35
CEN.PK113-7D_chr04_pilon	790195	791268	YDR173C	ARG82
CEN.PK113-7D_chr04_pilon	791746	792486	YDR174W	HMO1
CEN.PK113-7D_chr04_pilon	792822	793781	YDR175C	RSM24
CEN.PK113-7D_chr04_pilon	794081	796189	YDR176W	NGG1
CEN.PK113-7D_chr04_pilon	796503	797150	YDR177W	UBC1
CEN.PK113-7D_chr04_pilon	797573	798118	YDR178W	SDH4
CEN.PK113-7D_chr04_pilon	798331	798819	YDR179C	CSN9
CEN.PK113-7D_chr04_pilon	799056	800447	YDR179W-A	Uncharacterized
CEN.PK113-7D_chr04_pilon	800919	805400	YDR180W	SCC2
CEN.PK113-7D_chr04_pilon	805534	806979	YDR181C	SAS4
CEN.PK113-7D_chr04_pilon	807232	808707	YDR182W	CDC1
CEN.PK113-7D_chr04_pilon	809235	809927	YDR183W	PLP1
CEN.PK113-7D_chr04_pilon	810279	811163	YDR184C	ATC1
CEN.PK113-7D_chr04_pilon	811585	812124	YDR185C	UPS3
CEN.PK113-7D_chr04_pilon	812510	815143	YDR186C	Uncharacterized
CEN.PK113-7D_chr04_pilon	816073	817713	YDR188W	CCT6
CEN.PK113-7D_chr04_pilon	818050	820050	YDR189W	SLY1
CEN.PK113-7D_chr04_pilon	820253	821644	YDR190C	RVB1
CEN.PK113-7D_chr04_pilon	821986	823098	YDR191W	HST4
CEN.PK113-7D_chr04_pilon	823218	824510	YDR192C	NUP42
CEN.PK113-7D_chr04_pilon	825601	827595	YDR194C	MSS116
CEN.PK113-7D_chr04_pilon	828248	829849	YDR195W	REF2
CEN.PK113-7D_chr04_pilon	829923	830648	YDR196C	CAB5
CEN.PK113-7D_chr04_pilon	830877	832046	YDR197W	CBS2
CEN.PK113-7D_chr04_pilon	832182	833621	YDR198C	RKM2
CEN.PK113-7D_chr04_pilon	833928	835742	YDR200C	VPS64
CEN.PK113-7D_chr04_pilon	835966	836463	YDR201W	SPC19
CEN.PK113-7D_chr04_pilon	836547	837602	YDR202C	RAV2
CEN.PK113-7D_chr04_pilon	837786	838793	YDR204W	COQ4
CEN.PK113-7D_chr04_pilon	838995	841169	YDR205W	MSC2
CEN.PK113-7D_chr04_pilon	841703	844357	YDR206W	EBS1
CEN.PK113-7D_chr04_pilon	844661	847171	YDR207C	UME6
CEN.PK113-7D_chr04_pilon	847873	850212	YDR208W	MSS4
CEN.PK113-7D_chr04_pilon	864350	866488	YDR211W	GCD6
CEN.PK113-7D_chr04_pilon	866855	868534	YDR212W	TCP1
CEN.PK113-7D_chr04_pilon	869374	872115	YDR213W	UPC2
CEN.PK113-7D_chr04_pilon	872475	873527	YDR214W	AHA1
CEN.PK113-7D_chr04_pilon	874635	878606	YDR216W	ADR1
CEN.PK113-7D_chr04_pilon	879151	883080	YDR217C	RAD9
CEN.PK113-7D_chr04_pilon	883381	884652	YDR218C	SPR28
CEN.PK113-7D_chr04_pilon	885055	886452	YDR219C	MFB1
CEN.PK113-7D_chr04_pilon	886930	889038	YDR221W	GTB1
CEN.PK113-7D_chr04_pilon	889645	890892	YDR222W	SVF1-like
CEN.PK113-7D_chr04_pilon	891690	893093	YNR048W	CRF1
CEN.PK113-7D_chr04_pilon	893908	894303	YDR224C	HTB1
CEN.PK113-7D_chr04_pilon	895121	895519	YDR225W	HTA1
CEN.PK113-7D_chr04_pilon	896077	896745	YDR226W	ADK1
CEN.PK113-7D_chr04_pilon	897162	901238	YDR227W	SIR4
CEN.PK113-7D_chr04_pilon	901507	903387	YDR228C	PCF11
CEN.PK113-7D_chr04_pilon	904366	905727	YDR229W	IVY1
CEN.PK113-7D_chr04_pilon	905874	906491	YDR231C	COX20
CEN.PK113-7D_chr04_pilon	907033	908679	YDR232W	HEM1
CEN.PK113-7D_chr04_pilon	909051	909938	YDR233C	RTN1
CEN.PK113-7D_chr04_pilon	910710	912791	YDR234W	LYS4
CEN.PK113-7D_chr04_pilon	913085	914719	YDR235W	PRP42
CEN.PK113-7D_chr04_pilon	914817	915416	YDR236C	FMN1
CEN.PK113-7D_chr04_pilon	916196	917074	YDR237W	MRPL7
CEN.PK113-7D_chr04_pilon	917476	920397	YDR238C	SEC26
CEN.PK113-7D_chr04_pilon	920638	923001	YDR239C	Uncharacterized
CEN.PK113-7D_chr04_pilon	923255	924733	YDR240C	SNU56
CEN.PK113-7D_chr04_pilon	926388	928037	YDR242W	AMD2
CEN.PK113-7D_chr04_pilon	928099	929865	YDR243C	PRP28
CEN.PK113-7D_chr04_pilon	930144	931982	YDR244W	PEX5
CEN.PK113-7D_chr04_pilon	932381	933562	YDR245W	MNN10
CEN.PK113-7D_chr04_pilon	933869	934528	YDR246W	TRS23
CEN.PK113-7D_chr04_pilon	935594	936979	YDR247W	VHS1
CEN.PK113-7D_chr04_pilon	937339	937920	YDR248C	Probable
CEN.PK113-7D_chr04_pilon	938262	939383	YDR249C	Uncharacterized
CEN.PK113-7D_chr04_pilon	940195	942687	YDR251W	PAM1
CEN.PK113-7D_chr04_pilon	942993	943442	YDR252W	BTT1
CEN.PK113-7D_chr04_pilon	943571	944146	YDR253C	MET32
CEN.PK113-7D_chr04_pilon	944694	946070	YDR254W	CHL4
CEN.PK113-7D_chr04_pilon	946130	947395	YDR255C	RMD5
CEN.PK113-7D_chr04_pilon	947706	949253	YDR256C	CTA1
CEN.PK113-7D_chr04_pilon	949563	951047	YDR257C	RKM4
CEN.PK113-7D_chr04_pilon	951381	953816	YDR258C	HSP78
CEN.PK113-7D_chr04_pilon	954204	955355	YDR259C	YAP6
CEN.PK113-7D_chr04_pilon	956290	956802	YDR260C	SWM1
CEN.PK113-7D_chr04_pilon	957094	958782	YDR261C	EXG2
CEN.PK113-7D_chr04_pilon	972537	973355	YDR262W	FAS1
CEN.PK113-7D_chr04_pilon	973645	974937	YDR263C	DIN7
CEN.PK113-7D_chr04_pilon	975432	977726	YDR264C	AKR1
CEN.PK113-7D_chr04_pilon	978267	979280	YDR265W	PEX10
CEN.PK113-7D_chr04_pilon	979507	981426	YDR266C	LIM
CEN.PK113-7D_chr04_pilon	981913	982905	YDR267C	CIA1
CEN.PK113-7D_chr04_pilon	983407	984546	YDR268W	MSW1
CEN.PK113-7D_chr04_pilon	985078	988092	YDR270W	CCC2
CEN.PK113-7D_chr04_pilon	988413	989237	YDR272W	GLO2
CEN.PK113-7D_chr04_pilon	989579	990676	YDR273W	DON1
CEN.PK113-7D_chr04_pilon	991655	992362	YDR275W	BSC2
CEN.PK113-7D_chr04_pilon	993804	995105	YDR277C	MTH1
CEN.PK113-7D_chr04_pilon	998771	999823	YDR279W	RNH202
CEN.PK113-7D_chr04_pilon	1000150	1001067	YDR280W	RRP45
CEN.PK113-7D_chr04_pilon	1003057	1009374	YDR283C	GCN2
CEN.PK113-7D_chr04_pilon	1009953	1010822	YDR284C	DPP1
CEN.PK113-7D_chr04_pilon	1011839	1014466	YDR285W	ZIP1
CEN.PK113-7D_chr04_pilon	1014634	1014978	YDR286C	Glutaredoxin-like
CEN.PK113-7D_chr04_pilon	1015398	1016276	YDR287W	INM2
CEN.PK113-7D_chr04_pilon	1016598	1017509	YDR288W	NSE3
CEN.PK113-7D_chr04_pilon	1017683	1018912	YDR289C	RTT103
CEN.PK113-7D_chr04_pilon	1019131	1022364	YDR291W	HRQ1
CEN.PK113-7D_chr04_pilon	1022549	1024414	YDR292C	SRP101
CEN.PK113-7D_chr04_pilon	1025043	1028795	YDR293C	SSD1
CEN.PK113-7D_chr04_pilon	1029862	1031631	YDR294C	DPL1
CEN.PK113-7D_chr04_pilon	1032026	1034050	YDR295C	HDA2
CEN.PK113-7D_chr04_pilon	1034615	1035295	YDR296W	MHR1
CEN.PK113-7D_chr04_pilon	1035954	1037003	YDR297W	SUR2
CEN.PK113-7D_chr04_pilon	1037579	1038217	YDR298C	ATP5
CEN.PK113-7D_chr04_pilon	1039030	1040634	YDR299W	BFR2
CEN.PK113-7D_chr04_pilon	1040908	1042194	YDR300C	PRO1
CEN.PK113-7D_chr04_pilon	1042755	1046828	YDR301W	CFT1
CEN.PK113-7D_chr04_pilon	1047134	1047793	YDR302W	GPI11
CEN.PK113-7D_chr04_pilon	1048132	1050789	YDR303C	RSC3
CEN.PK113-7D_chr04_pilon	1051283	1051960	YDR304C	CPR5
CEN.PK113-7D_chr04_pilon	1052149	1054680	YDR306C	F-box
CEN.PK113-7D_chr04_pilon	1055268	1057256	YDR307W	PMT7
CEN.PK113-7D_chr04_pilon	1057430	1057852	YDR308C	SRB7
CEN.PK113-7D_chr04_pilon	1058441	1059592	YDR309C	GIC2
CEN.PK113-7D_chr04_pilon	1060521	1063709	YDR310C	SUM1
CEN.PK113-7D_chr04_pilon	1064458	1066386	YDR311W	TFB1
CEN.PK113-7D_chr04_pilon	1066974	1068335	YDR312W	SSF2
CEN.PK113-7D_chr04_pilon	1068612	1069398	YDR313C	PIB1
CEN.PK113-7D_chr04_pilon	1069826	1071904	YDR314C	RAD34
CEN.PK113-7D_chr04_pilon	1072134	1072979	YDR315C	IPK1
CEN.PK113-7D_chr04_pilon	1073156	1074571	YDR316W	OMS1
CEN.PK113-7D_chr04_pilon	1081576	1082820	YDR317W	HIM1
CEN.PK113-7D_chr04_pilon	1083150	1084339	YDR318W	MCM21
CEN.PK113-7D_chr04_pilon	1084395	1084973	YFT2	FIT
CEN.PK113-7D_chr04_pilon	1085487	1087493	YDR320C	SWA2
CEN.PK113-7D_chr04_pilon	1087672	1087890	YDR320C-A	DAD4
CEN.PK113-7D_chr04_pilon	1088094	1089239	YDR321W	ASP1
CEN.PK113-7D_chr04_pilon	1089981	1091084	YDR322W	MRPL35
CEN.PK113-7D_chr04_pilon	1091395	1091685	YDR322C-A	TIM11
CEN.PK113-7D_chr04_pilon	1091872	1093419	YDR323C	PEP7
CEN.PK113-7D_chr04_pilon	1093825	1096155	YDR324C	UTP4
CEN.PK113-7D_chr04_pilon	1096518	1099625	YDR325W	YCG1
CEN.PK113-7D_chr04_pilon	1100001	1104317	YDR326C	YSP2
CEN.PK113-7D_chr04_pilon	1104826	1105410	YDR328C	SKP1
CEN.PK113-7D_chr04_pilon	1105662	1106987	YDR329C	PEX3
CEN.PK113-7D_chr04_pilon	1107264	1108766	YDR330W	UBX5
CEN.PK113-7D_chr04_pilon	1108980	1110215	YDR331W	GPI8
CEN.PK113-7D_chr04_pilon	1110393	1112462	YDR332W	IRC3
CEN.PK113-7D_chr04_pilon	1112652	1114823	YDR333C	Uncharacterized
CEN.PK113-7D_chr04_pilon	1115324	1119868	YDR334W	SWR1
CEN.PK113-7D_chr04_pilon	1120560	1124234	YDR335W	MSN5
CEN.PK113-7D_chr04_pilon	1124484	1125428	YDR336W	Uncharacterized
CEN.PK113-7D_chr04_pilon	1125711	1126571	YDR337W	MRPS28
CEN.PK113-7D_chr04_pilon	1126771	1128858	YDR338C	Uncharacterized
CEN.PK113-7D_chr04_pilon	1129343	1129912	YDR339C	FCF1
CEN.PK113-7D_chr04_pilon	1131196	1133019	YDR341C	Arginine--tRNA
CEN.PK113-7D_chr04_pilon	1133609	1135321	YDR342C	HXT7
CEN.PK113-7D_chr04_pilon	1139001	1140713	YDR343C	HXT6
CEN.PK113-7D_chr04_pilon	1142350	1144053	YDR345C	HXT3
CEN.PK113-7D_chr04_pilon	1146607	1148052	YDR346C	SVF1
CEN.PK113-7D_chr04_pilon	1148571	1149536	YDR347W	MRP1
CEN.PK113-7D_chr04_pilon	1149719	1151218	YDR348C	PAL1
CEN.PK113-7D_chr04_pilon	1151779	1153569	YDR349C	YPS7
CEN.PK113-7D_chr04_pilon	1155513	1157522	YDR350C	ATP22
CEN.PK113-7D_chr04_pilon	1158053	1160647	YDR351W	SBE2
CEN.PK113-7D_chr04_pilon	1161188	1162141	YDR352W	Vacuolar
CEN.PK113-7D_chr04_pilon	1162686	1163645	YDR353W	TRR1
CEN.PK113-7D_chr04_pilon	1164134	1165276	YDR354W	TRP4
CEN.PK113-7D_chr04_pilon	1165494	1168328	YDR356W	SPC110
CEN.PK113-7D_chr04_pilon	1168586	1168954	YMR199W	CLN1
CEN.PK113-7D_chr04_pilon	1169446	1171119	YDR358W	GGA1
CEN.PK113-7D_chr04_pilon	1171323	1174271	YDR359C	EAF1
CEN.PK113-7D_chr04_pilon	1174799	1175650	YDR361C	BCP1
CEN.PK113-7D_chr04_pilon	1176066	1178084	YDR362C	TFC6
CEN.PK113-7D_chr04_pilon	1178570	1179940	YDR363W	ESC2
CEN.PK113-7D_chr04_pilon	1181515	1181784	YDR363W-A	SEM1
CEN.PK113-7D_chr04_pilon	1182230	1183597	YDR364C	CDC40
CEN.PK113-7D_chr04_pilon	1183884	1185770	YDR365C	ESF1
CEN.PK113-7D_chr04_pilon	1192178	1193000	YDR367W	KEI1
CEN.PK113-7D_chr04_pilon	1193290	1194228	YDR368W	YPR1
CEN.PK113-7D_chr04_pilon	1194402	1196966	YDR369C	XRS2
CEN.PK113-7D_chr04_pilon	1197168	1198496	YDR370C	Uncharacterized
CEN.PK113-7D_chr04_pilon	1198889	1200334	YDR371W	CTS2
CEN.PK113-7D_chr04_pilon	1200498	1201535	YDR372C	VPS74
CEN.PK113-7D_chr04_pilon	1202145	1202717	YDR373W	FRQ1
CEN.PK113-7D_chr04_pilon	1202860	1203780	YDR374C	YTH
CEN.PK113-7D_chr04_pilon	1204143	1204412	YDR374W-A	Uncharacterized
CEN.PK113-7D_chr04_pilon	1204552	1205922	YDR375C	BCS1
CEN.PK113-7D_chr04_pilon	1206208	1207689	YDR376W	ARH1
CEN.PK113-7D_chr04_pilon	1207997	1208302	YDR377W	ATP17
CEN.PK113-7D_chr04_pilon	1208735	1209106	YDR378C	LSM6
CEN.PK113-7D_chr04_pilon	1209553	1212582	YDR379W	RGA2
CEN.PK113-7D_chr04_pilon	1212664	1212903	YDR379C-A	Succinate
CEN.PK113-7D_chr04_pilon	1213604	1215511	YDR380W	ARO10
CEN.PK113-7D_chr04_pilon	1215851	1217390	YDR381W	YRA1
CEN.PK113-7D_chr04_pilon	1217576	1218236	YDR381C-A	Uncharacterized
CEN.PK113-7D_chr04_pilon	1218876	1219208	YDR382W	RPP2B
CEN.PK113-7D_chr04_pilon	1219344	1220060	YDR383C	NKP1
CEN.PK113-7D_chr04_pilon	1220588	1221415	YDR384C	ATO3
CEN.PK113-7D_chr04_pilon	1222614	1225141	YOR133W	EFT1
CEN.PK113-7D_chr04_pilon	1225467	1227365	YDR386W	MUS81
CEN.PK113-7D_chr04_pilon	1227537	1229204	YDR387C	Probable
CEN.PK113-7D_chr04_pilon	1229569	1231017	YDR388W	RVS167
CEN.PK113-7D_chr04_pilon	1231920	1233884	YDR389W	SAC7
CEN.PK113-7D_chr04_pilon	1234320	1236230	YDR390C	UBA2
CEN.PK113-7D_chr04_pilon	1236741	1237439	YDR391C	Uncharacterized
CEN.PK113-7D_chr04_pilon	1238079	1239092	YDR392W	SPT3
CEN.PK113-7D_chr04_pilon	1239344	1240654	YDR393W	SHE9
CEN.PK113-7D_chr04_pilon	1241064	1242350	YDR394W	RPT3
CEN.PK113-7D_chr04_pilon	1242707	1245541	YDR395W	SXM1
CEN.PK113-7D_chr04_pilon	1245584	1246331	YDR397C	NCB2
CEN.PK113-7D_chr04_pilon	1246854	1248785	YDR398W	UTP5
CEN.PK113-7D_chr04_pilon	1249451	1250116	YDR399W	HPT1
CEN.PK113-7D_chr04_pilon	1250446	1251468	YDR400W	URH1
CEN.PK113-7D_chr04_pilon	1251617	1253086	YDR402C	DIT2
CEN.PK113-7D_chr04_pilon	1253985	1255595	YDR403W	DIT1
CEN.PK113-7D_chr04_pilon	1256037	1256489	YDR404C	RPB7
CEN.PK113-7D_chr04_pilon	1257029	1257820	YDR405W	MRP20
CEN.PK113-7D_chr04_pilon	1258593	1263182	YDR406W	PDR15
CEN.PK113-7D_chr04_pilon	1263452	1267321	YDR407C	TRS120
CEN.PK113-7D_chr04_pilon	1267598	1268242	YDR408C	ADE8
CEN.PK113-7D_chr04_pilon	1268789	1271503	YDR409W	SIZ1
CEN.PK113-7D_chr04_pilon	1271755	1272474	YDR410C	STE14
CEN.PK113-7D_chr04_pilon	1272752	1273777	YDR411C	DFM1
CEN.PK113-7D_chr04_pilon	1274076	1274783	YDR412W	RRP17
CEN.PK113-7D_chr04_pilon	1274981	1276069	YDR414C	ERD1
CEN.PK113-7D_chr04_pilon	1276420	1277544	YDR415C	Probable
CEN.PK113-7D_chr04_pilon	1277833	1280394	YDR416W	SYF1
CEN.PK113-7D_chr04_pilon	1280999	1281496	YDR418W	RPL12B
CEN.PK113-7D_chr04_pilon	1282557	1284455	YDR419W	RAD30
CEN.PK113-7D_chr04_pilon	1285649	1290889	YDR420W	HKR1
CEN.PK113-7D_chr04_pilon	1291254	1294106	YDR421W	ARO80
CEN.PK113-7D_chr04_pilon	1294540	1297131	YDR422C	SIP1
CEN.PK113-7D_chr04_pilon	1297260	1298489	YDR423C	CAD1
CEN.PK113-7D_chr04_pilon	1298557	1299091	YDR424C	DYN2
CEN.PK113-7D_chr04_pilon	1299278	1301155	YDR425W	SNX41
CEN.PK113-7D_chr04_pilon	1301419	1302600	YDR427W	RPN9
CEN.PK113-7D_chr04_pilon	1302668	1303453	YDR428C	BNA7
CEN.PK113-7D_chr04_pilon	1303691	1304515	YDR429C	TIF35
CEN.PK113-7D_chr04_pilon	1304715	1307684	YDR430C	CYM1
CEN.PK113-7D_chr04_pilon	1307997	1309241	YDR432W	NPL3
CEN.PK113-7D_chr04_pilon	1310451	1312055	YDR434W	GPI17
CEN.PK113-7D_chr04_pilon	1312197	1313183	YDR435C	PPM1
CEN.PK113-7D_chr04_pilon	1314035	1316167	YDR436W	PPZ2
CEN.PK113-7D_chr04_pilon	1316566	1316988	YDR437W	GPI19
CEN.PK113-7D_chr04_pilon	1317488	1318600	YDR438W	THI74
CEN.PK113-7D_chr04_pilon	1318890	1319933	YDR439W	LRS4
CEN.PK113-7D_chr04_pilon	1321707	1323455	YDR440W	DOT1
CEN.PK113-7D_chr04_pilon	1323731	1324276	YDR441C	APT2
CEN.PK113-7D_chr04_pilon	1324890	1329152	YDR443C	SSN2
CEN.PK113-7D_chr04_pilon	1329525	1331567	YDR444W	Putative
CEN.PK113-7D_chr04_pilon	1332939	1333847	YDR446W	ECM11
CEN.PK113-7D_chr04_pilon	1333901	1334802	YDR447C	RPS17B
CEN.PK113-7D_chr04_pilon	1335279	1336583	YDR448W	ADA2
CEN.PK113-7D_chr04_pilon	1336769	1338091	YDR449C	UTP6
CEN.PK113-7D_chr04_pilon	1339014	1340183	YML026C	RPS18B
CEN.PK113-7D_chr04_pilon	1340309	1341370	YDR451C	YHP1
CEN.PK113-7D_chr04_pilon	1342106	1344091	YDR452W	PPN1
CEN.PK113-7D_chr04_pilon	1344261	1344851	YDR453C	TSA2
CEN.PK113-7D_chr04_pilon	1345453	1346016	YDR454C	GUK1
CEN.PK113-7D_chr04_pilon	1346674	1348575	YDR456W	NHX1
CEN.PK113-7D_chr04_pilon	1348979	1358785	YDR457W	TOM1
CEN.PK113-7D_chr04_pilon	1359244	1361235	YDR458C	HEH2
CEN.PK113-7D_chr04_pilon	1361508	1362632	YDR459C	PFA5
CEN.PK113-7D_chr04_pilon	1363000	1363965	YDR460W	TFB3
CEN.PK113-7D_chr04_pilon	1364713	1364955	YDR461C-A	Uncharacterized
CEN.PK113-7D_chr04_pilon	1365262	1365705	YDR462W	MRPL28
CEN.PK113-7D_chr04_pilon	1366005	1367564	YDR463W	STP1
CEN.PK113-7D_chr04_pilon	1368061	1372368	YDR464W	SPP41
CEN.PK113-7D_chr04_pilon	1372525	1373763	YDR465C	RMT2
CEN.PK113-7D_chr04_pilon	1374310	1377006	YDR466W	PKH3
CEN.PK113-7D_chr04_pilon	1377215	1377889	YDR468C	TLG1
CEN.PK113-7D_chr04_pilon	1378204	1378731	YDR469W	SDC1
CEN.PK113-7D_chr04_pilon	1378895	1380403	YDR470C	UGO1
CEN.PK113-7D_chr04_pilon	1380915	1381977	YHR010W	RPL27A
CEN.PK113-7D_chr04_pilon	1382511	1383362	YDR472W	TRS31
CEN.PK113-7D_chr04_pilon	1383634	1385043	YDR473C	PRP3
CEN.PK113-7D_chr04_pilon	1386653	1389283	YDR475C	JIP4
CEN.PK113-7D_chr04_pilon	1389642	1390316	YDR476C	Uncharacterized
CEN.PK113-7D_chr04_pilon	1391562	1393463	YDR477W	SNF1
CEN.PK113-7D_chr04_pilon	1393764	1394360	YDR478W	SNM1
CEN.PK113-7D_chr04_pilon	1394399	1396063	YDR479C	PEX29
CEN.PK113-7D_chr04_pilon	1396588	1397559	YDR480W	DIG2
CEN.PK113-7D_chr04_pilon	1397739	1399439	YDR481C	PHO8
CEN.PK113-7D_chr04_pilon	1399620	1400027	YDR482C	CWC21
CEN.PK113-7D_chr04_pilon	1400346	1401674	YDR483W	KRE2
CEN.PK113-7D_chr04_pilon	1401952	1403877	YDR484W	VPS52
CEN.PK113-7D_chr04_pilon	1404009	1406441	YDR485C	VPS72
CEN.PK113-7D_chr04_pilon	1406620	1407309	YDR486C	VPS60
CEN.PK113-7D_chr04_pilon	1407543	1408169	YDR487C	RIB3
CEN.PK113-7D_chr04_pilon	1408377	1409978	YDR488C	PAC11
CEN.PK113-7D_chr04_pilon	1410201	1411085	YDR489W	SLD5
CEN.PK113-7D_chr04_pilon	1411157	1413457	YDR490C	PKH1
CEN.PK113-7D_chr04_pilon	1413689	1413871	YDR491C	Putative
CEN.PK113-7D_chr04_pilon	1414113	1415063	YDR492W	IZH1
CEN.PK113-7D_chr04_pilon	1415406	1415777	YDR493W	MZM1
CEN.PK113-7D_chr04_pilon	1416119	1417204	YDR494W	RSM28
CEN.PK113-7D_chr04_pilon	1417304	1420339	YDR495C	VPS3
CEN.PK113-7D_chr04_pilon	1420622	1422592	YDR496C	PUF6
CEN.PK113-7D_chr04_pilon	1422902	1424656	YDR497C	ITR1
CEN.PK113-7D_chr04_pilon	1425032	1426183	YDR498C	SEC20
CEN.PK113-7D_chr04_pilon	1427019	1429262	YDR499W	LCD1
CEN.PK113-7D_chr04_pilon	1429301	1430115	YDR500C	RPL37B
CEN.PK113-7D_chr04_pilon	1430542	1432107	YDR501W	PLM2
CEN.PK113-7D_chr04_pilon	1432499	1433653	YDR502C	SAM2
CEN.PK113-7D_chr04_pilon	1434231	1435055	YDR503C	LPP1
CEN.PK113-7D_chr04_pilon	1435884	1438409	YDR505C	PSP1
CEN.PK113-7D_chr04_pilon	1438917	1440677	YDR506C	Putative
CEN.PK113-7D_chr04_pilon	1441547	1444975	YDR507C	GIN4
CEN.PK113-7D_chr04_pilon	1445642	1447633	YDR508C	GNP1
CEN.PK113-7D_chr04_pilon	1448589	1449607	YDR511W	ACN9
CEN.PK113-7D_chr04_pilon	1449689	1450129	YDR512C	EMI1
CEN.PK113-7D_chr04_pilon	1450206	1450637	YDR513W	GRX2
CEN.PK113-7D_chr04_pilon	1450737	1452188	YDR514C	Uncharacterized
CEN.PK113-7D_chr04_pilon	1452618	1453961	YDR515W	SLF1
CEN.PK113-7D_chr04_pilon	1454163	1455665	YDR516C	EMI2
CEN.PK113-7D_chr04_pilon	1456428	1457546	YDR517W	GRH1
CEN.PK113-7D_chr04_pilon	1457797	1459350	YDR518W	EUG1
CEN.PK113-7D_chr04_pilon	1459614	1460021	YDR519W	FPR2
CEN.PK113-7D_chr04_pilon	1460274	1462592	YDR520C	URC2
CEN.PK113-7D_chr04_pilon	1462981	1464489	YDR522C	SPS2
CEN.PK113-7D_chr04_pilon	1464752	1466224	YDR523C	SPS1
CEN.PK113-7D_chr04_pilon	1466727	1468175	YDR524C	AGE1
CEN.PK113-7D_chr04_pilon	1468781	1468981	YDR524C-B	Uncharacterized
CEN.PK113-7D_chr04_pilon	1470275	1471594	YDR527W	RBA50
CEN.PK113-7D_chr04_pilon	1473763	1475034	YDR528W	HLR1
CEN.PK113-7D_chr04_pilon	1475340	1475723	YDR529C	QCR7
CEN.PK113-7D_chr04_pilon	1475966	1476943	YDR530C	APA2
CEN.PK113-7D_chr04_pilon	1477407	1478510	YDR531W	CAB1
CEN.PK113-7D_chr04_pilon	1478571	1479728	YDR532C	KRE28
CEN.PK113-7D_chr04_pilon	1480623	1481336	YDR533C	HSP31
CEN.PK113-7D_chr04_pilon	1482490	1483866	YDR534C	FIT1
CEN.PK113-7D_chr04_pilon	1486995	1488704	YDR536W	STL1
CEN.PK113-7D_chr04_pilon	1489846	1490451	YDR537C	Putative
CEN.PK113-7D_chr04_pilon	1489892	1490620	YDR538W	PAD1
CEN.PK113-7D_chr04_pilon	1491084	1492594	YDR539W	FDC1
CEN.PK113-7D_chr04_pilon	1496129	1496668	YDR540C	IRC4
CEN.PK113-7D_chr04_pilon	1498658	1499692	YDR541C	Putative
CEN.PK113-7D_chr04_pilon	1502244	1502606	YBL108C-A	PAU9
CEN.PK113-7D_chr05_pilon	635	1549	YBL113C	Uncharacterized
CEN.PK113-7D_chr05_pilon	1643	5201	YHL049C	Uncharacterized
CEN.PK113-7D_chr05_pilon	1784	4896	YPL283W-A	Putative
CEN.PK113-7D_chr05_pilon	6757	7908	YDL248W	COS7
CEN.PK113-7D_chr05_pilon	8534	8857	YEL073C	Uncharacterized
CEN.PK113-7D_chr05_pilon	15024	15719	YEL072W	RMD6
CEN.PK113-7D_chr05_pilon	17338	18828	YEL071W	DLD3
CEN.PK113-7D_chr05_pilon	20572	22080	YNR073C	Mannitol
CEN.PK113-7D_chr05_pilon	22516	24210	YEL069C	HXT13
CEN.PK113-7D_chr05_pilon	26626	26958	YEL068C	Uncharacterized
CEN.PK113-7D_chr05_pilon	27647	28186	YEL066W	HPA3
CEN.PK113-7D_chr05_pilon	28637	30523	YEL065W	SIT1
CEN.PK113-7D_chr05_pilon	30777	32219	YEL064C	AVT2
CEN.PK113-7D_chr05_pilon	32674	34446	YEL063C	CAN1
CEN.PK113-7D_chr05_pilon	35362	37236	YEL062W	NPR2
CEN.PK113-7D_chr05_pilon	37515	40517	YEL061C	CIN8
CEN.PK113-7D_chr05_pilon	41023	42930	YEL060C	PRB1
CEN.PK113-7D_chr05_pilon	44232	45905	YEL058W	PCM1
CEN.PK113-7D_chr05_pilon	46000	46701	YEL057C	Uncharacterized
CEN.PK113-7D_chr05_pilon	48148	49353	YEL056W	HAT2
CEN.PK113-7D_chr05_pilon	49451	52519	YEL055C	POL5
CEN.PK113-7D_chr05_pilon	53701	54198	YDR418W	RPL12B
CEN.PK113-7D_chr05_pilon	54881	57082	YEL053C	MAK10
CEN.PK113-7D_chr05_pilon	57551	59080	YEL052W	AFG1
CEN.PK113-7D_chr05_pilon	59358	60128	YEL051W	VMA8
CEN.PK113-7D_chr05_pilon	60644	61825	YEL050C	RML2
CEN.PK113-7D_chr05_pilon	64702	65064	YEL049W	PAU2
CEN.PK113-7D_chr05_pilon	65683	67755	YEL047C	Fumarate
CEN.PK113-7D_chr05_pilon	68587	69750	YEL046C	GLY1
CEN.PK113-7D_chr05_pilon	70717	71217	YEL044W	IES6
CEN.PK113-7D_chr05_pilon	71441	74311	YEL043W	Uncharacterized
CEN.PK113-7D_chr05_pilon	74735	76291	YEL042W	GDA1
CEN.PK113-7D_chr05_pilon	76908	78395	YEL041W	YEF1
CEN.PK113-7D_chr05_pilon	79017	80417	YEL040W	UTR2
CEN.PK113-7D_chr05_pilon	80597	80938	YEL039C	CYC7
CEN.PK113-7D_chr05_pilon	81425	82108	YEL038W	UTR4
CEN.PK113-7D_chr05_pilon	82346	83542	YEL037C	RAD23
CEN.PK113-7D_chr05_pilon	83989	85488	YEL036C	ANP1
CEN.PK113-7D_chr05_pilon	86612	87085	YEL034W	HYP2
CEN.PK113-7D_chr05_pilon	87858	90773	YEL032W	MCM3
CEN.PK113-7D_chr05_pilon	91179	94826	YEL031W	SPF1
CEN.PK113-7D_chr05_pilon	95565	97499	YEL030W	ECM10
CEN.PK113-7D_chr05_pilon	97779	98717	YEL029C	BUD16
CEN.PK113-7D_chr05_pilon	99590	100051	YEL028W	Putative
CEN.PK113-7D_chr05_pilon	101682	102164	YEL027W	VMA3
CEN.PK113-7D_chr05_pilon	102857	103237	YEL026W	SNU13
CEN.PK113-7D_chr05_pilon	103495	107061	YEL025C	Uncharacterized
CEN.PK113-7D_chr05_pilon	108174	108821	YEL024W	RIP1
CEN.PK113-7D_chr05_pilon	109418	111466	YEL023C	Uncharacterized
CEN.PK113-7D_chr05_pilon	112335	116714	YEL022W	GEA2
CEN.PK113-7D_chr05_pilon	117080	117883	YEL021W	URA3
CEN.PK113-7D_chr05_pilon	118124	118387	YEL020W-A	TIM9
CEN.PK113-7D_chr05_pilon	119530	121212	YEL020C	Putative
CEN.PK113-7D_chr05_pilon	121411	122214	YEL019C	MMS21
CEN.PK113-7D_chr05_pilon	122384	123223	YEL018W	EAF5
CEN.PK113-7D_chr05_pilon	124570	125583	YEL017W	GTT3
CEN.PK113-7D_chr05_pilon	125650	127131	YEL016C	NPP2
CEN.PK113-7D_chr05_pilon	127542	129197	YEL015W	EDC3
CEN.PK113-7D_chr05_pilon	129738	131474	YEL013W	VAC8
CEN.PK113-7D_chr05_pilon	132581	133464	YEL012W	UBC8
CEN.PK113-7D_chr05_pilon	134031	136145	YEL011W	GLC3
CEN.PK113-7D_chr05_pilon	139829	140674	YEL009C	GCN4
CEN.PK113-7D_chr05_pilon	141561	141803	YEL008W	Putative
CEN.PK113-7D_chr05_pilon	142803	144794	YEL007W	Uncharacterized
CEN.PK113-7D_chr05_pilon	145229	146236	YEL006W	YEA6
CEN.PK113-7D_chr05_pilon	146809	147657	YEL005C	VAB2
CEN.PK113-7D_chr05_pilon	149078	149501	YEL003W	GIM4
CEN.PK113-7D_chr05_pilon	149624	150916	YEL002C	WBP1
CEN.PK113-7D_chr05_pilon	151203	151880	YEL001C	IRC22
CEN.PK113-7D_chr05_pilon	154422	156710	YER001W	MNN1
CEN.PK113-7D_chr05_pilon	157705	158400	YER002W	NOP16
CEN.PK113-7D_chr05_pilon	158638	160020	YER003C	PMI40
CEN.PK113-7D_chr05_pilon	160482	161177	YER004W	FMP52
CEN.PK113-7D_chr05_pilon	161452	163344	YER005W	YND1
CEN.PK113-7D_chr05_pilon	163625	165187	YER006W	NUG1
CEN.PK113-7D_chr05_pilon	165429	166985	YER007W	PAC2
CEN.PK113-7D_chr05_pilon	167023	167818	YER007C-A	TMA20
CEN.PK113-7D_chr05_pilon	168710	172720	YER008C	SEC3
CEN.PK113-7D_chr05_pilon	173017	173394	YER009W	NTF2
CEN.PK113-7D_chr05_pilon	173536	174240	YER010C	Uncharacterized
CEN.PK113-7D_chr05_pilon	176150	176914	YER011W	TIR1
CEN.PK113-7D_chr05_pilon	178737	179333	YER012W	PRE1
CEN.PK113-7D_chr05_pilon	179743	183180	YER013W	PRP22
CEN.PK113-7D_chr05_pilon	183502	185121	YER014W	HEM14
CEN.PK113-7D_chr05_pilon	185443	187677	YER015W	FAA2
CEN.PK113-7D_chr05_pilon	189168	190202	YER016W	BIM1
CEN.PK113-7D_chr05_pilon	190394	192679	YER017C	AFG3
CEN.PK113-7D_chr05_pilon	192850	193515	YER018C	SPC25
CEN.PK113-7D_chr05_pilon	193688	195121	YER019W	ISC1
CEN.PK113-7D_chr05_pilon	195164	195430	YER019C-A	SEB2
CEN.PK113-7D_chr05_pilon	196059	197408	YER020W	GPA2
CEN.PK113-7D_chr05_pilon	197815	199386	YER021W	RPN3
CEN.PK113-7D_chr05_pilon	199681	201744	YER022W	SRB4
CEN.PK113-7D_chr05_pilon	201945	202805	YER023W	PRO3
CEN.PK113-7D_chr05_pilon	203061	205832	YER024W	YAT2
CEN.PK113-7D_chr05_pilon	206120	207703	YER025W	GCD11
CEN.PK113-7D_chr05_pilon	208513	209343	YER026C	CHO1
CEN.PK113-7D_chr05_pilon	209848	211101	YER027C	GAL83
CEN.PK113-7D_chr05_pilon	211561	212745	YER028C	MIG3
CEN.PK113-7D_chr05_pilon	213456	214046	YER029C	SMB1
CEN.PK113-7D_chr05_pilon	214306	214767	YER030W	CHZ1
CEN.PK113-7D_chr05_pilon	214945	215616	YER031C	YPT31
CEN.PK113-7D_chr05_pilon	215785	218562	YER032W	FIR1
CEN.PK113-7D_chr05_pilon	218925	222155	YER033C	ZRG8
CEN.PK113-7D_chr05_pilon	222713	223270	YER034W	Uncharacterized
CEN.PK113-7D_chr05_pilon	223506	223943	YER035W	EDC2
CEN.PK113-7D_chr05_pilon	224238	226070	YER036C	ARB1
CEN.PK113-7D_chr05_pilon	226765	227730	YER037W	PHM8
CEN.PK113-7D_chr05_pilon	227734	229128	YER038C	KRE29
CEN.PK113-7D_chr05_pilon	229332	229712	YER039C	HVG1
CEN.PK113-7D_chr05_pilon	229818	230357	YGL225W	VRG4
CEN.PK113-7D_chr05_pilon	230671	232863	YER040W	GLN3
CEN.PK113-7D_chr05_pilon	233334	235613	YER041W	YEN1
CEN.PK113-7D_chr05_pilon	235810	236364	YER042W	MXR1
CEN.PK113-7D_chr05_pilon	236643	237992	YER043C	SAH1
CEN.PK113-7D_chr05_pilon	238444	238890	YER044C	ERG28
CEN.PK113-7D_chr05_pilon	239335	240649	YER044C-A	2004-05-01
CEN.PK113-7D_chr05_pilon	240907	242376	YER045C	ACA1
CEN.PK113-7D_chr05_pilon	244040	244471	YER046W	SPO73
CEN.PK113-7D_chr05_pilon	244659	247355	YER047C	SAP1
CEN.PK113-7D_chr05_pilon	247835	249010	YER048C	CAJ1
CEN.PK113-7D_chr05_pilon	251250	251534	YER048W-A	ISD11
CEN.PK113-7D_chr05_pilon	252259	254193	YER049W	TPA1
CEN.PK113-7D_chr05_pilon	254503	255030	YER050C	RSM18
CEN.PK113-7D_chr05_pilon	255189	256667	YER051W	JHD1
CEN.PK113-7D_chr05_pilon	256898	258481	YER052C	HOM3
CEN.PK113-7D_chr05_pilon	259261	260163	YER053C	PIC2
CEN.PK113-7D_chr05_pilon	262573	264219	YER054C	GIP2
CEN.PK113-7D_chr05_pilon	265414	266307	YER055C	HIS1
CEN.PK113-7D_chr05_pilon	267034	268635	YER056C	FCY2
CEN.PK113-7D_chr05_pilon	269853	270793	YER056C-A	RPL34A
CEN.PK113-7D_chr05_pilon	271250	271639	YER057C	HMF1
CEN.PK113-7D_chr05_pilon	272281	272604	YER058W	PET117
CEN.PK113-7D_chr05_pilon	273137	274399	YER059W	PCL6
CEN.PK113-7D_chr05_pilon	275077	276663	YER060W	FCY21
CEN.PK113-7D_chr05_pilon	277082	278674	YER060W-A	FCY22
CEN.PK113-7D_chr05_pilon	278806	280134	YER061C	CEM1
CEN.PK113-7D_chr05_pilon	280438	281190	YER062C	HOR2
CEN.PK113-7D_chr05_pilon	282215	282871	YER063W	THO1
CEN.PK113-7D_chr05_pilon	283210	284727	YER064C	Putative
CEN.PK113-7D_chr05_pilon	285728	287401	YER065C	ICL1
CEN.PK113-7D_chr05_pilon	290017	291282	YFL009W	CDC4
CEN.PK113-7D_chr05_pilon	292548	293033	YER067W	RGI1
CEN.PK113-7D_chr05_pilon	293532	295295	YER068W	MOT2
CEN.PK113-7D_chr05_pilon	295891	298482	ARG5%2C6	Protein
CEN.PK113-7D_chr05_pilon	299430	302096	YER070W	RNR1
CEN.PK113-7D_chr05_pilon	302430	302810	YER071C	TDA2
CEN.PK113-7D_chr05_pilon	303289	303678	YER072W	VTC1
CEN.PK113-7D_chr05_pilon	304508	306070	YER073W	ALD5
CEN.PK113-7D_chr05_pilon	306732	307761	YIL069C	RPS24B
CEN.PK113-7D_chr05_pilon	308045	308654	YER074W-A	YOS1
CEN.PK113-7D_chr05_pilon	308870	311659	YER075C	PTP3
CEN.PK113-7D_chr05_pilon	313387	314295	YER076C	Putative
CEN.PK113-7D_chr05_pilon	315333	317399	YER077C	Uncharacterized
CEN.PK113-7D_chr05_pilon	317605	319140	YER078C	ICP55
CEN.PK113-7D_chr05_pilon	319718	320350	YER079W	Uncharacterized
CEN.PK113-7D_chr05_pilon	320760	322643	YER080W	AIM9
CEN.PK113-7D_chr05_pilon	323484	324893	YER081W	SER3
CEN.PK113-7D_chr05_pilon	325069	326733	YER082C	UTP7
CEN.PK113-7D_chr05_pilon	326975	327832	YER083C	GET2
CEN.PK113-7D_chr05_pilon	328046	328252	YER084W	Uncharacterized
CEN.PK113-7D_chr05_pilon	328420	328941	YER085C	Uncharacterized
CEN.PK113-7D_chr05_pilon	329277	331007	YER086W	ILV1
CEN.PK113-7D_chr05_pilon	331378	333108	YER087W	AIM10
CEN.PK113-7D_chr05_pilon	333384	333632	YER087C-B	SBH1
CEN.PK113-7D_chr05_pilon	333976	335988	YER088C	DOT6
CEN.PK113-7D_chr05_pilon	336746	338140	YER089C	PTC2
CEN.PK113-7D_chr05_pilon	338747	340270	YER090W	TRP2
CEN.PK113-7D_chr05_pilon	340660	342963	YER091C	MET6
CEN.PK113-7D_chr05_pilon	343652	344029	YER092W	IES5
CEN.PK113-7D_chr05_pilon	344117	348409	YER093C	TSC11
CEN.PK113-7D_chr05_pilon	348709	349197	YER093C-A	AIM11
CEN.PK113-7D_chr05_pilon	349526	350143	YER094C	PUP3
CEN.PK113-7D_chr05_pilon	350775	351977	YER095W	RAD51
CEN.PK113-7D_chr05_pilon	352483	354021	YER096W	SHC1
CEN.PK113-7D_chr05_pilon	356218	358482	YER098W	UBP9
CEN.PK113-7D_chr05_pilon	358855	359811	YER099C	PRS2
CEN.PK113-7D_chr05_pilon	360312	361064	YER100W	UBC6
CEN.PK113-7D_chr05_pilon	361254	362546	YER101C	AST2
CEN.PK113-7D_chr05_pilon	363844	364446	YER102W	RPS8B
CEN.PK113-7D_chr05_pilon	365333	367261	YER103W	SSA4
CEN.PK113-7D_chr05_pilon	367548	368174	YER104W	RTT105
CEN.PK113-7D_chr05_pilon	368584	372759	YER105C	NUP157
CEN.PK113-7D_chr05_pilon	373073	373984	YER106W	MAM1
CEN.PK113-7D_chr05_pilon	374195	375292	YER107C	GLE2
CEN.PK113-7D_chr05_pilon	375960	378335	YER109C	FLO8
CEN.PK113-7D_chr05_pilon	379483	382824	YER110C	KAP123
CEN.PK113-7D_chr05_pilon	383296	386580	YER111C	SWI4
CEN.PK113-7D_chr05_pilon	387935	388498	YER112W	LSM4
CEN.PK113-7D_chr05_pilon	388635	390755	YER113C	TMN3
CEN.PK113-7D_chr05_pilon	391293	394415	YER114C	BOI2
CEN.PK113-7D_chr05_pilon	394995	395570	YER115C	SPR6
CEN.PK113-7D_chr05_pilon	396048	396872	YER116C	SLX8
CEN.PK113-7D_chr05_pilon	397442	398503	YER117W	RPL23B
CEN.PK113-7D_chr05_pilon	398653	399756	YER118C	SHO1
CEN.PK113-7D_chr05_pilon	400197	401543	YER119C	AVT6
CEN.PK113-7D_chr05_pilon	401835	402569	YER120W	SCS2
CEN.PK113-7D_chr05_pilon	403075	403419	YER121W	Uncharacterized
CEN.PK113-7D_chr05_pilon	403571	405052	YER122C	GLO3
CEN.PK113-7D_chr05_pilon	405505	407079	YER123W	YCK3
CEN.PK113-7D_chr05_pilon	408037	409758	YER124C	DSE1
CEN.PK113-7D_chr05_pilon	410883	413312	YER125W	RSP5
CEN.PK113-7D_chr05_pilon	414086	414871	YER126C	NSA2
CEN.PK113-7D_chr05_pilon	415052	416125	YER127W	LCP5
CEN.PK113-7D_chr05_pilon	416430	417041	YER128W	Uncharacterized
CEN.PK113-7D_chr05_pilon	417852	421280	YER129W	SAK1
CEN.PK113-7D_chr05_pilon	421614	422975	YER130C	Zinc
CEN.PK113-7D_chr05_pilon	424030	424974	YER131W	RPS26B
CEN.PK113-7D_chr05_pilon	425714	430975	YER132C	PMD1
CEN.PK113-7D_chr05_pilon	432613	434145	YER133W	GLC7
CEN.PK113-7D_chr05_pilon	437454	437990	YER134C	Putative
CEN.PK113-7D_chr05_pilon	438139	438531	YER135C	Putative
CEN.PK113-7D_chr05_pilon	439801	441156	YER136W	GDI1
CEN.PK113-7D_chr05_pilon	441558	442004	YER137C	Uncharacterized
CEN.PK113-7D_chr05_pilon	444819	445499	YER139C	RTR1
CEN.PK113-7D_chr05_pilon	445821	447491	YER140W	Protein
CEN.PK113-7D_chr05_pilon	447715	449175	YER141W	COX15
CEN.PK113-7D_chr05_pilon	449402	450292	YER142C	MAG1
CEN.PK113-7D_chr05_pilon	450575	451861	YER143W	DDI1
CEN.PK113-7D_chr05_pilon	452062	454479	YER144C	UBP5
CEN.PK113-7D_chr05_pilon	454782	455996	YER145C	FTR1
CEN.PK113-7D_chr05_pilon	456841	457122	YER146W	LSM5
CEN.PK113-7D_chr05_pilon	457224	459098	YER147C	SCC4
CEN.PK113-7D_chr05_pilon	459559	460281	YER148W	SPT15
CEN.PK113-7D_chr05_pilon	460464	461726	YER149C	PEA2
CEN.PK113-7D_chr05_pilon	462626	463072	YER150W	SPI1
CEN.PK113-7D_chr05_pilon	463942	466680	YER151C	UBP3
CEN.PK113-7D_chr05_pilon	466913	468244	YER152C	Uncharacterized
CEN.PK113-7D_chr05_pilon	468297	469061	YER153C	PET122
CEN.PK113-7D_chr05_pilon	469276	470484	YER154W	OXA1
CEN.PK113-7D_chr05_pilon	470601	477104	YER155C	BEM2
CEN.PK113-7D_chr05_pilon	477581	478561	YER156C	UPF0160
CEN.PK113-7D_chr05_pilon	479044	481449	YER157W	COG3
CEN.PK113-7D_chr05_pilon	483113	484834	YER158C	Uncharacterized
CEN.PK113-7D_chr05_pilon	485786	486214	YER159C	BUR6
CEN.PK113-7D_chr05_pilon	493601	494602	YER161C	SPT2
CEN.PK113-7D_chr05_pilon	494884	497903	YER162C	RAD4
CEN.PK113-7D_chr05_pilon	499513	503919	YER164W	CHD1
CEN.PK113-7D_chr05_pilon	504494	506227	YER165W	PAB1
CEN.PK113-7D_chr05_pilon	506865	511580	YER166W	DNF1
CEN.PK113-7D_chr05_pilon	512337	514892	YER167W	BCK2
CEN.PK113-7D_chr05_pilon	515144	516733	YER168C	CCA1
CEN.PK113-7D_chr05_pilon	517484	519874	YER169W	RPH1
CEN.PK113-7D_chr05_pilon	520089	520766	YER170W	ADK2
CEN.PK113-7D_chr05_pilon	521197	523533	YER171W	RAD3
CEN.PK113-7D_chr05_pilon	523645	530136	YER172C	BRR2
CEN.PK113-7D_chr05_pilon	530415	532394	YER173W	RAD24
CEN.PK113-7D_chr05_pilon	532549	533064	YER174C	GRX4
CEN.PK113-7D_chr05_pilon	533360	534259	YER175C	TMT1
CEN.PK113-7D_chr05_pilon	535586	538951	YER176W	ECM32
CEN.PK113-7D_chr05_pilon	539500	540303	YER177W	BMH1
CEN.PK113-7D_chr05_pilon	540637	541968	YER178W	PDA1
CEN.PK113-7D_chr05_pilon	542309	543405	YER179W	DMC1
CEN.PK113-7D_chr05_pilon	543612	544415	YER180C	ISC10
CEN.PK113-7D_chr05_pilon	544753	545010	YER180C-A	SLO1
CEN.PK113-7D_chr05_pilon	546414	547148	YER182W	FMP10
CEN.PK113-7D_chr05_pilon	547219	547854	YER183C	FAU1
CEN.PK113-7D_chr05_pilon	550181	552565	YER184C	Uncharacterized
CEN.PK113-7D_chr05_pilon	553339	554250	YER185W	PUG1
CEN.PK113-7D_chr05_pilon	555590	556510	YER186C	Uncharacterized
CEN.PK113-7D_chr05_pilon	560115	561267	YER187W	Uncharacterized
CEN.PK113-7D_chr05_pilon	561928	562570	YER188W	Putative
CEN.PK113-7D_chr05_pilon	563934	564480	YBL109W	Putative
CEN.PK113-7D_chr05_pilon	565272	569653	YEL075W-A	Putative
CEN.PK113-7D_chr05_pilon	571613	575894	YPL283W-A	Putative
CEN.PK113-7D_chr05_pilon	575560	576993	YHR219W	Putative
CEN.PK113-7D_chr06_pilon	303	723	YBL113C	Uncharacterized
CEN.PK113-7D_chr06_pilon	737	1491	YHR219W	Putative
CEN.PK113-7D_chr06_pilon	1622	4005	YDL129W	Uncharacterized
CEN.PK113-7D_chr06_pilon	4402	4851	YPR202W	Putative
CEN.PK113-7D_chr06_pilon	7057	8196	YFL062W	COS4
CEN.PK113-7D_chr06_pilon	10173	10850	YNL335W	DDI3
CEN.PK113-7D_chr06_pilon	10929	11597	YFL060C	SNO3
CEN.PK113-7D_chr06_pilon	11991	12887	YFL059W	SNZ3
CEN.PK113-7D_chr06_pilon	13557	14579	YFL058W	THI5
CEN.PK113-7D_chr06_pilon	14933	15391	YFL057C	AAD16
CEN.PK113-7D_chr06_pilon	15421	16059	YFL056C	AAD6
CEN.PK113-7D_chr06_pilon	17632	19308	YFL055W	AGP3
CEN.PK113-7D_chr06_pilon	21475	23415	YFL054C	Uncharacterized
CEN.PK113-7D_chr06_pilon	24051	25826	YFL053W	DAK2
CEN.PK113-7D_chr06_pilon	28860	30257	YFL052W	Uncharacterized
CEN.PK113-7D_chr06_pilon	30686	31168	YFL051C	Uncharacterized
CEN.PK113-7D_chr06_pilon	33900	36476	YFL050C	ALR2
CEN.PK113-7D_chr06_pilon	37431	39302	YFL049W	SWP82
CEN.PK113-7D_chr06_pilon	39471	40808	YFL048C	EMP47
CEN.PK113-7D_chr06_pilon	41049	43193	YFL047W	RGD2
CEN.PK113-7D_chr06_pilon	43443	44066	YFL046W	FMP32
CEN.PK113-7D_chr06_pilon	44256	45020	YFL045C	SEC53
CEN.PK113-7D_chr06_pilon	45283	46188	YFL044C	OTU1
CEN.PK113-7D_chr06_pilon	46348	48372	YFL042C	Uncharacterized
CEN.PK113-7D_chr06_pilon	49368	49553	YFL041W-A	Uncharacterized
CEN.PK113-7D_chr06_pilon	49767	51635	YFL041W	FET5
CEN.PK113-7D_chr06_pilon	51978	53600	YFL040W	Probable
CEN.PK113-7D_chr06_pilon	53888	55535	YFL039C	ACT1
CEN.PK113-7D_chr06_pilon	55994	56614	YFL038C	YPT1
CEN.PK113-7D_chr06_pilon	56964	58337	YFL037W	TUB2
CEN.PK113-7D_chr06_pilon	59410	63465	YFL036W	RPO41
CEN.PK113-7D_chr06_pilon	63644	64662	YFL034C-B	MOB2
CEN.PK113-7D_chr06_pilon	64810	65597	YFL034C-A	RPL22B
CEN.PK113-7D_chr06_pilon	66105	69326	YFL034W	Uncharacterized
CEN.PK113-7D_chr06_pilon	69743	75055	YFL033C	RIM15
CEN.PK113-7D_chr06_pilon	75807	76499	YFL031W	HAC1
CEN.PK113-7D_chr06_pilon	77459	78616	YFL030W	AGX1
CEN.PK113-7D_chr06_pilon	78683	79789	YFL029C	CAK1
CEN.PK113-7D_chr06_pilon	79972	80841	YFL028C	CAF16
CEN.PK113-7D_chr06_pilon	81047	82540	YFL027C	GYP8
CEN.PK113-7D_chr06_pilon	83208	84503	YFL026W	STE2
CEN.PK113-7D_chr06_pilon	84773	87862	YFL025C	BST1
CEN.PK113-7D_chr06_pilon	88475	90973	YFL024C	EPL1
CEN.PK113-7D_chr06_pilon	91614	94181	YFL023W	BUD27
CEN.PK113-7D_chr06_pilon	94304	95815	YFL022C	FRS2
CEN.PK113-7D_chr06_pilon	96881	98290	YFL021W	GAT1
CEN.PK113-7D_chr06_pilon	100026	100394	YFL020C	PAU5
CEN.PK113-7D_chr06_pilon	102418	103917	YFL018C	LPD1
CEN.PK113-7D_chr06_pilon	104489	104722	YFL017W-A	SMX2
CEN.PK113-7D_chr06_pilon	104775	105254	YFL017C	GNA1
CEN.PK113-7D_chr06_pilon	105488	107023	YFL016C	MDJ1
CEN.PK113-7D_chr06_pilon	108035	108364	YFL014W	HSP12
CEN.PK113-7D_chr06_pilon	108629	110707	YFL013C	IES1
CEN.PK113-7D_chr06_pilon	111420	111866	YFL012W	Uncharacterized
CEN.PK113-7D_chr06_pilon	113115	114755	YFL011W	HXT10
CEN.PK113-7D_chr06_pilon	115877	116482	YFL010C	WWM1
CEN.PK113-7D_chr06_pilon	116884	119223	YFL009W	CDC4
CEN.PK113-7D_chr06_pilon	120162	123839	YFL008W	SMC1
CEN.PK113-7D_chr06_pilon	124212	130643	YFL007W	BLM10
CEN.PK113-7D_chr06_pilon	131067	131714	YFL005W	SEC4
CEN.PK113-7D_chr06_pilon	132544	135030	YFL004W	VTC2
CEN.PK113-7D_chr06_pilon	135255	137891	YFL003C	MSH4
CEN.PK113-7D_chr06_pilon	144657	145076	YOR285W	RDL1
CEN.PK113-7D_chr06_pilon	146886	148706	YFL002C	SPB4
CEN.PK113-7D_chr06_pilon	148905	150233	YFL001W	DEG1
CEN.PK113-7D_chr06_pilon	150885	151499	YFR001W	LOC1
CEN.PK113-7D_chr06_pilon	151791	154310	YFR002W	NIC96
CEN.PK113-7D_chr06_pilon	154432	154899	YFR003C	YPI1
CEN.PK113-7D_chr06_pilon	155168	156088	YFR004W	RPN11
CEN.PK113-7D_chr06_pilon	156302	157648	YFR005C	SAD1
CEN.PK113-7D_chr06_pilon	158075	159523	YFR006W	Uncharacterized
CEN.PK113-7D_chr06_pilon	161070	162131	YFR007W	YFH7
CEN.PK113-7D_chr06_pilon	162310	162972	YFR008W	FAR7
CEN.PK113-7D_chr06_pilon	164260	166518	YFR009W	GCN20
CEN.PK113-7D_chr06_pilon	166840	168339	YFR010W	UBP6
CEN.PK113-7D_chr06_pilon	168519	169031	YFR011C	AIM13
CEN.PK113-7D_chr06_pilon	169728	171059	YFR012W	Putative
CEN.PK113-7D_chr06_pilon	171663	174026	YFR013W	IOC3
CEN.PK113-7D_chr06_pilon	174277	175617	YFR014C	CMK1
CEN.PK113-7D_chr06_pilon	176000	178126	YFR015C	GSY1
CEN.PK113-7D_chr06_pilon	178777	182478	YFR016C	Uncharacterized
CEN.PK113-7D_chr06_pilon	184383	184970	YFR017C	Uncharacterized
CEN.PK113-7D_chr06_pilon	185258	186349	YFR018C	Uncharacterized
CEN.PK113-7D_chr06_pilon	186629	193444	YFR019W	FAB1
CEN.PK113-7D_chr06_pilon	194840	195538	YFR020W	Uncharacterized
CEN.PK113-7D_chr06_pilon	196915	198417	YFR021W	ATG18
CEN.PK113-7D_chr06_pilon	198936	201137	YFR022W	ROG3
CEN.PK113-7D_chr06_pilon	201947	203782	YFR023W	PES4
CEN.PK113-7D_chr06_pilon	204033	205543	YFR024C-A	LSB3
CEN.PK113-7D_chr06_pilon	205818	206825	YFR025C	HIS2
CEN.PK113-7D_chr06_pilon	207791	208300	YFR026C	ULI1
CEN.PK113-7D_chr06_pilon	209494	210339	YFR027W	ECO1
CEN.PK113-7D_chr06_pilon	210453	212108	YFR028C	CDC14
CEN.PK113-7D_chr06_pilon	212951	214987	YFR029W	PTR3
CEN.PK113-7D_chr06_pilon	215326	218433	YFR030W	MET10
CEN.PK113-7D_chr06_pilon	218608	222120	YFR031C	SMC2
CEN.PK113-7D_chr06_pilon	222521	223475	YIL018W	RPL2B
CEN.PK113-7D_chr06_pilon	224104	224973	YFR032C	RRT5
CEN.PK113-7D_chr06_pilon	225145	225987	YFR032C-B	Uncharacterized
CEN.PK113-7D_chr06_pilon	226340	226783	YFR033C	QCR6
CEN.PK113-7D_chr06_pilon	227034	227972	YFR034C	PHO4
CEN.PK113-7D_chr06_pilon	228977	229351	YFR036W	CDC26
CEN.PK113-7D_chr06_pilon	229515	231188	YFR037C	RSC8
CEN.PK113-7D_chr06_pilon	231382	233943	YFR038W	IRC5
CEN.PK113-7D_chr06_pilon	234014	235546	YFR039C	Uncharacterized
CEN.PK113-7D_chr06_pilon	236244	239252	YFR040W	SAP155
CEN.PK113-7D_chr06_pilon	239370	240257	YFR041C	ERJ5
CEN.PK113-7D_chr06_pilon	240460	241062	YFR042W	KEG1
CEN.PK113-7D_chr06_pilon	241116	241829	YFR043C	IRC6
CEN.PK113-7D_chr06_pilon	241994	243439	YFR044C	DUG1
CEN.PK113-7D_chr06_pilon	244000	245001	YFR045W	Uncharacterized
CEN.PK113-7D_chr06_pilon	245076	246161	YFR046C	CNN1
CEN.PK113-7D_chr06_pilon	246281	247168	YFR047C	BNA6
CEN.PK113-7D_chr06_pilon	248148	250136	YFR048W	RMD8
CEN.PK113-7D_chr06_pilon	250525	250896	YFR049W	YMR31
CEN.PK113-7D_chr06_pilon	251068	251868	YFR050C	PRE4
CEN.PK113-7D_chr06_pilon	252165	253805	YFR051C	RET2
CEN.PK113-7D_chr06_pilon	254507	255331	YFR052W	RPN12
CEN.PK113-7D_chr06_pilon	255594	257051	YFR053C	HXK1
CEN.PK113-7D_chr06_pilon	260857	261243	YFR054C	Uncharacterized
CEN.PK113-7D_chr06_pilon	266206	267228	YFR055W	IRC7
CEN.PK113-7D_chr07_pilon	461	2012	YHR219W	Putative
CEN.PK113-7D_chr07_pilon	9090	10233	YGL263W	COS12
CEN.PK113-7D_chr07_pilon	11613	12140	YGL262W	Putative
CEN.PK113-7D_chr07_pilon	12591	12953	YBL108C-A	PAU9
CEN.PK113-7D_chr07_pilon	14772	15465	YGL259W	YPS5
CEN.PK113-7D_chr07_pilon	17417	18037	YGL258W	VEL1
CEN.PK113-7D_chr07_pilon	18796	20472	YGL257C	MNT2
CEN.PK113-7D_chr07_pilon	21474	22622	YGL256W	ADH4
CEN.PK113-7D_chr07_pilon	27308	28432	YGL255W	ZRT1
CEN.PK113-7D_chr07_pilon	28628	29527	YGL254W	FZF1
CEN.PK113-7D_chr07_pilon	30262	31722	YGL253W	HXK2
CEN.PK113-7D_chr07_pilon	32042	33808	YGL252C	RTG2
CEN.PK113-7D_chr07_pilon	34245	37960	YGL251C	HFM1
CEN.PK113-7D_chr07_pilon	38234	38959	YGL250W	RMR1
CEN.PK113-7D_chr07_pilon	39422	41536	YGL249W	ZIP2
CEN.PK113-7D_chr07_pilon	41977	43086	YGL248W	PDE1
CEN.PK113-7D_chr07_pilon	43257	43850	YGL247W	BRR6
CEN.PK113-7D_chr07_pilon	43941	45104	YGL246C	RAI1
CEN.PK113-7D_chr07_pilon	45347	47473	YGL245W	GUS1
CEN.PK113-7D_chr07_pilon	47822	49498	YGL244W	RTF1
CEN.PK113-7D_chr07_pilon	49677	50831	YGL243W	TAD1
CEN.PK113-7D_chr07_pilon	50976	51521	YGL242C	Ankyrin
CEN.PK113-7D_chr07_pilon	51770	54784	YGL241W	KAP114
CEN.PK113-7D_chr07_pilon	54938	55690	YGL240W	DOC1
CEN.PK113-7D_chr07_pilon	55876	58758	YGL238W	CSE1
CEN.PK113-7D_chr07_pilon	59051	59869	YGL237C	HAP2
CEN.PK113-7D_chr07_pilon	60128	62137	YGL236C	MTO1
CEN.PK113-7D_chr07_pilon	62825	65233	ADE5%2C7	Bifunctional
CEN.PK113-7D_chr07_pilon	65465	69345	YGL233W	SEC15
CEN.PK113-7D_chr07_pilon	69391	69963	YGL231C	EMC4
CEN.PK113-7D_chr07_pilon	70115	70558	YGL230C	Uncharacterized
CEN.PK113-7D_chr07_pilon	70846	73302	YGL229C	SAP4
CEN.PK113-7D_chr07_pilon	73941	75674	YGL228W	SHE10
CEN.PK113-7D_chr07_pilon	76018	78894	YGL227W	VID30
CEN.PK113-7D_chr07_pilon	78944	79582	YGL226C-A	OST5
CEN.PK113-7D_chr07_pilon	79685	80056	YGL226W	MTC3
CEN.PK113-7D_chr07_pilon	87016	87315	YIL059C	Uncharacterized
CEN.PK113-7D_chr07_pilon	89158	90171	YGL225W	VRG4
CEN.PK113-7D_chr07_pilon	90278	91120	YGL224C	SDT1
CEN.PK113-7D_chr07_pilon	91356	92609	YGL223C	COG1
CEN.PK113-7D_chr07_pilon	92883	93410	YGL222C	EDC1
CEN.PK113-7D_chr07_pilon	93650	94516	YGL221C	NIF3
CEN.PK113-7D_chr07_pilon	94598	94960	YGL220W	FRA2
CEN.PK113-7D_chr07_pilon	95102	96481	YGL219C	MDM34
CEN.PK113-7D_chr07_pilon	97105	99522	YGL216W	KIP3
CEN.PK113-7D_chr07_pilon	100203	101561	YGL215W	CLG1
CEN.PK113-7D_chr07_pilon	102276	103469	YGL213C	SKI8
CEN.PK113-7D_chr07_pilon	103654	104604	YGL212W	VAM7
CEN.PK113-7D_chr07_pilon	104734	105813	YGL211W	NCS6
CEN.PK113-7D_chr07_pilon	106014	106682	YGL210W	YPT32
CEN.PK113-7D_chr07_pilon	108080	109228	YGL209W	MIG2
CEN.PK113-7D_chr07_pilon	109560	110807	YGL208W	SIP2
CEN.PK113-7D_chr07_pilon	111194	114301	YGL207W	SPT16
CEN.PK113-7D_chr07_pilon	114768	119729	YGL206C	CHC1
CEN.PK113-7D_chr07_pilon	120384	122630	YGL205W	POX1
CEN.PK113-7D_chr07_pilon	124700	126913	YGL203C	KEX1
CEN.PK113-7D_chr07_pilon	134579	136081	YGL202W	ARO8
CEN.PK113-7D_chr07_pilon	136374	139418	YGL201C	MCM6
CEN.PK113-7D_chr07_pilon	141205	141816	YGL200C	EMP24
CEN.PK113-7D_chr07_pilon	142083	142553	YGL199C	Putative
CEN.PK113-7D_chr07_pilon	142102	142809	YGL198W	YIP4
CEN.PK113-7D_chr07_pilon	143206	147669	YGL197W	MDS3
CEN.PK113-7D_chr07_pilon	148391	149677	YGL196W	DSD1
CEN.PK113-7D_chr07_pilon	150033	158051	YGL195W	GCN1
CEN.PK113-7D_chr07_pilon	158227	158469	YGL194C-A	Uncharacterized
CEN.PK113-7D_chr07_pilon	158860	160218	YGL194C	HOS2
CEN.PK113-7D_chr07_pilon	160736	162538	YGL192W	IME4
CEN.PK113-7D_chr07_pilon	163298	163687	YGL191W	COX13
CEN.PK113-7D_chr07_pilon	164295	165875	YGL190C	CDC55
CEN.PK113-7D_chr07_pilon	166713	167072	YGL189C	RPS26A
CEN.PK113-7D_chr07_pilon	168188	168655	YGL187C	COX4
CEN.PK113-7D_chr07_pilon	169521	171260	YGL186C	TPN1
CEN.PK113-7D_chr07_pilon	171651	172790	YGL185C	Putative
CEN.PK113-7D_chr07_pilon	173099	174496	YGL184C	STR3
CEN.PK113-7D_chr07_pilon	175027	176080	YGL183C	MND1
CEN.PK113-7D_chr07_pilon	176390	177580	YGL181W	GTS1
CEN.PK113-7D_chr07_pilon	178549	181242	YGL180W	ATG1
CEN.PK113-7D_chr07_pilon	181893	183575	YGL179C	TOS3
CEN.PK113-7D_chr07_pilon	186125	189038	YGL178W	MPT5
CEN.PK113-7D_chr07_pilon	189882	191546	YGL176C	Uncharacterized
CEN.PK113-7D_chr07_pilon	191752	192789	YGL175C	SAE2
CEN.PK113-7D_chr07_pilon	193012	193812	YGL174W	BUD13
CEN.PK113-7D_chr07_pilon	193994	198527	YGL173C	KEM1
CEN.PK113-7D_chr07_pilon	199114	200532	YGL172W	NUP49
CEN.PK113-7D_chr07_pilon	200804	202498	YGL171W	ROK1
CEN.PK113-7D_chr07_pilon	202567	203808	YGL170C	SPO74
CEN.PK113-7D_chr07_pilon	204500	205753	YGL169W	SUA5
CEN.PK113-7D_chr07_pilon	206030	208882	YGL167C	PMR1
CEN.PK113-7D_chr07_pilon	209543	210220	YGL166W	CUP2
CEN.PK113-7D_chr07_pilon	210392	211714	YGL164C	YRB30
CEN.PK113-7D_chr07_pilon	212121	214817	YGL163C	RAD54
CEN.PK113-7D_chr07_pilon	216552	217451	YGL162W	SUT1
CEN.PK113-7D_chr07_pilon	217624	218556	YGL161C	YIP5
CEN.PK113-7D_chr07_pilon	218975	220687	YGL160W	AIM14
CEN.PK113-7D_chr07_pilon	221135	222247	YGL159W	Uncharacterized
CEN.PK113-7D_chr07_pilon	225447	226985	YGL158W	RCK1
CEN.PK113-7D_chr07_pilon	227420	228463	YGL157W	ARI1
CEN.PK113-7D_chr07_pilon	228830	232081	YGL156W	AMS1
CEN.PK113-7D_chr07_pilon	232495	233625	YGL155W	CDC43
CEN.PK113-7D_chr07_pilon	233692	234510	YGL154C	LYS5
CEN.PK113-7D_chr07_pilon	234687	235712	YGL153W	PEX14
CEN.PK113-7D_chr07_pilon	235938	239336	YGL151W	NUT1
CEN.PK113-7D_chr07_pilon	239518	243987	YGL150C	INO80
CEN.PK113-7D_chr07_pilon	244813	245943	YGL148W	ARO2
CEN.PK113-7D_chr07_pilon	246168	246743	YGL147C	RPL9A
CEN.PK113-7D_chr07_pilon	247165	248100	YGL146C	RRT6
CEN.PK113-7D_chr07_pilon	248657	250762	YGL145W	TIP20
CEN.PK113-7D_chr07_pilon	250864	252921	YGL144C	ROG1
CEN.PK113-7D_chr07_pilon	253131	254372	YGL143C	MRF1
CEN.PK113-7D_chr07_pilon	254683	256533	YGL142C	GPI10
CEN.PK113-7D_chr07_pilon	256767	259499	YGL141W	HUL5
CEN.PK113-7D_chr07_pilon	259767	263116	YGL140C	Uncharacterized
CEN.PK113-7D_chr07_pilon	263817	266225	YGL139W	FLC3
CEN.PK113-7D_chr07_pilon	266595	267632	YGL138C	Uncharacterized
CEN.PK113-7D_chr07_pilon	267970	270839	YGL137W	SEC27
CEN.PK113-7D_chr07_pilon	270998	271960	YGL136C	MRM2
CEN.PK113-7D_chr07_pilon	272742	273395	YGL135W	RPL1B
CEN.PK113-7D_chr07_pilon	273764	275065	YGL134W	PCL10
CEN.PK113-7D_chr07_pilon	275808	279602	YGL133W	ITC1
CEN.PK113-7D_chr07_pilon	279749	283960	YGL131C	SNT2
CEN.PK113-7D_chr07_pilon	284246	285625	YGL130W	CEG1
CEN.PK113-7D_chr07_pilon	285824	287176	YGL129C	RSM23
CEN.PK113-7D_chr07_pilon	287394	288876	YGL128C	CWC23
CEN.PK113-7D_chr07_pilon	289098	290240	YGL126W	SCS3
CEN.PK113-7D_chr07_pilon	290621	292423	YGL125W	MET13
CEN.PK113-7D_chr07_pilon	292881	294815	YGL124C	MON1
CEN.PK113-7D_chr07_pilon	295718	296482	YGL123W	RPS2
CEN.PK113-7D_chr07_pilon	297031	298608	YGL122C	NAB2
CEN.PK113-7D_chr07_pilon	298862	299242	YGL121C	GPG1
CEN.PK113-7D_chr07_pilon	299714	302017	YGL120C	PRP43
CEN.PK113-7D_chr07_pilon	302522	304027	YGL119W	COQ8
CEN.PK113-7D_chr07_pilon	306592	307389	YGL117W	Uncharacterized
CEN.PK113-7D_chr07_pilon	307889	309721	YGL116W	CDC20
CEN.PK113-7D_chr07_pilon	310113	311081	YGL115W	SNF4
CEN.PK113-7D_chr07_pilon	311540	313717	YGL114W	Putative
CEN.PK113-7D_chr07_pilon	314012	316018	YGL113W	SLD3
CEN.PK113-7D_chr07_pilon	316258	317808	YGL112C	TAF6
CEN.PK113-7D_chr07_pilon	318058	319449	YGL111W	NSA1
CEN.PK113-7D_chr07_pilon	319617	321491	YGL110C	CUE3
CEN.PK113-7D_chr07_pilon	321729	322151	YGL108C	Uncharacterized
CEN.PK113-7D_chr07_pilon	322413	324353	YGL107C	RMD9
CEN.PK113-7D_chr07_pilon	324640	325089	YGL106W	MLC1
CEN.PK113-7D_chr07_pilon	325517	326647	YGL105W	ARC1
CEN.PK113-7D_chr07_pilon	326793	328253	YGL104C	VPS73
CEN.PK113-7D_chr07_pilon	329010	330094	YGL103W	RPL28
CEN.PK113-7D_chr07_pilon	330273	330920	YGL101W	HD
CEN.PK113-7D_chr07_pilon	331314	332363	YGL100W	SEH1
CEN.PK113-7D_chr07_pilon	332711	334633	YGL099W	LSG1
CEN.PK113-7D_chr07_pilon	335422	336159	YGL098W	USE1
CEN.PK113-7D_chr07_pilon	339862	341310	YGL097W	SRM1
CEN.PK113-7D_chr07_pilon	343394	344224	YGL096W	TOS8
CEN.PK113-7D_chr07_pilon	346929	348662	YGL095C	VPS45
CEN.PK113-7D_chr07_pilon	349173	352520	YGL094C	PAN2
CEN.PK113-7D_chr07_pilon	352941	355694	YGL093W	SPC105
CEN.PK113-7D_chr07_pilon	355961	359740	YGL092W	NUP145
CEN.PK113-7D_chr07_pilon	359977	360963	YGL091C	NBP35
CEN.PK113-7D_chr07_pilon	361240	362505	YGL090W	LIF1
CEN.PK113-7D_chr07_pilon	362712	363074	MF(ALPHA)2	Mating
CEN.PK113-7D_chr07_pilon	364195	364882	YGL087C	MMS2
CEN.PK113-7D_chr07_pilon	365040	367289	YGL086W	MAD1
CEN.PK113-7D_chr07_pilon	367539	368363	YGL085W	LCL3
CEN.PK113-7D_chr07_pilon	368539	370221	YGL084C	GUP1
CEN.PK113-7D_chr07_pilon	370981	374895	YGL083W	SCY1
CEN.PK113-7D_chr07_pilon	375300	376262	YGL081W	Uncharacterized
CEN.PK113-7D_chr07_pilon	376559	376951	YGL080W	FMP37
CEN.PK113-7D_chr07_pilon	377367	378023	YGL079W	KXD1
CEN.PK113-7D_chr07_pilon	378211	379782	YGL078C	DBP3
CEN.PK113-7D_chr07_pilon	380148	381839	YGL077C	HNM1
CEN.PK113-7D_chr07_pilon	382258	384062	YGL076C	RPL7A
CEN.PK113-7D_chr07_pilon	384848	386011	YGL075C	MPS2
CEN.PK113-7D_chr07_pilon	386676	389177	YGL073W	HSF1
CEN.PK113-7D_chr07_pilon	389935	392007	YGL071W	AFT1
CEN.PK113-7D_chr07_pilon	392382	392714	YGL070C	RPB9
CEN.PK113-7D_chr07_pilon	393010	393594	YGL068W	MNP1
CEN.PK113-7D_chr07_pilon	394024	395178	YGL067W	NPY1
CEN.PK113-7D_chr07_pilon	395532	397505	YGL066W	SGF73
CEN.PK113-7D_chr07_pilon	397683	399194	YGL065C	ALG2
CEN.PK113-7D_chr07_pilon	399446	401131	YGL064C	MRH4
CEN.PK113-7D_chr07_pilon	401577	402689	YGL063W	PUS2
CEN.PK113-7D_chr07_pilon	403119	406655	YGL062W	PYC1
CEN.PK113-7D_chr07_pilon	406891	407634	YGL061C	DUO1
CEN.PK113-7D_chr07_pilon	407895	411621	YGL060W	YBP2
CEN.PK113-7D_chr07_pilon	411909	412427	YGL058W	RAD6
CEN.PK113-7D_chr07_pilon	412889	413752	YGL057C	GEP7
CEN.PK113-7D_chr07_pilon	413958	415505	YGL056C	SDS23
CEN.PK113-7D_chr07_pilon	416540	418072	YGL055W	OLE1
CEN.PK113-7D_chr07_pilon	418772	419188	YGL054C	ERV14
CEN.PK113-7D_chr07_pilon	420490	421203	YGL053W	PRM8
CEN.PK113-7D_chr07_pilon	421338	422292	YGL051W	MST27
CEN.PK113-7D_chr07_pilon	423678	424499	YGL050W	TYW3
CEN.PK113-7D_chr07_pilon	424762	427506	YGL049C	TIF4632
CEN.PK113-7D_chr07_pilon	427971	429188	YGL048C	RPT6
CEN.PK113-7D_chr07_pilon	429454	430062	YGL047W	ALG13
CEN.PK113-7D_chr07_pilon	432004	433632	YGL045W	RIM8
CEN.PK113-7D_chr07_pilon	434048	434938	YGL044C	RNA15
CEN.PK113-7D_chr07_pilon	435385	436314	YGL043W	DST1
CEN.PK113-7D_chr07_pilon	436727	437191	YGL041W-A	Uncharacterized
CEN.PK113-7D_chr07_pilon	437429	438457	YGL040C	HEM2
CEN.PK113-7D_chr07_pilon	441863	442909	YGL039W	Putative
CEN.PK113-7D_chr07_pilon	443264	444706	YGL038C	OCH1
CEN.PK113-7D_chr07_pilon	445199	445849	YGL037C	PNC1
CEN.PK113-7D_chr07_pilon	446503	449232	YGL036W	Uncharacterized
CEN.PK113-7D_chr07_pilon	449444	450958	YGL035C	MIG1
CEN.PK113-7D_chr07_pilon	453521	454297	YGL033W	HOP2
CEN.PK113-7D_chr07_pilon	454367	454729	YGL032C	AGA2
CEN.PK113-7D_chr07_pilon	455363	455830	YGL031C	RPL24A
CEN.PK113-7D_chr07_pilon	456627	457662	YGL030W	RPL30
CEN.PK113-7D_chr07_pilon	457959	458321	YGL029W	CGR1
CEN.PK113-7D_chr07_pilon	459177	460805	YGL028C	SCW11
CEN.PK113-7D_chr07_pilon	461538	464039	YGL027C	CWH41
CEN.PK113-7D_chr07_pilon	464308	466431	YGL026C	TRP5
CEN.PK113-7D_chr07_pilon	466660	467955	YGL025C	PGD1
CEN.PK113-7D_chr07_pilon	468093	470000	YGL023C	PIB2
CEN.PK113-7D_chr07_pilon	470300	472456	YGL022W	STT3
CEN.PK113-7D_chr07_pilon	472681	474963	YGL021W	ALK1
CEN.PK113-7D_chr07_pilon	475059	475766	YGL020C	GET1
CEN.PK113-7D_chr07_pilon	476052	476888	YGL019W	CKB1
CEN.PK113-7D_chr07_pilon	477006	477560	YGL018C	JAC1
CEN.PK113-7D_chr07_pilon	477750	479261	YGL017W	ATE1
CEN.PK113-7D_chr07_pilon	479562	482807	YGL016W	KAP122
CEN.PK113-7D_chr07_pilon	482939	483331	YGL015C	Uncharacterized
CEN.PK113-7D_chr07_pilon	484037	486703	YGL014W	PUF4
CEN.PK113-7D_chr07_pilon	486988	490179	YGL013C	PDR1
CEN.PK113-7D_chr07_pilon	490736	492157	YGL012W	ERG4
CEN.PK113-7D_chr07_pilon	492370	493128	YGL011C	SCL1
CEN.PK113-7D_chr07_pilon	493426	493950	YGL010W	Uncharacterized
CEN.PK113-7D_chr07_pilon	494194	496533	YGL009C	LEU1
CEN.PK113-7D_chr07_pilon	497791	500547	YGL008C	PMA1
CEN.PK113-7D_chr07_pilon	503800	507321	YGL006W	PMC1
CEN.PK113-7D_chr07_pilon	507587	508426	YGL005C	COG7
CEN.PK113-7D_chr07_pilon	508582	509835	YGL004C	RPN14
CEN.PK113-7D_chr07_pilon	510353	512053	YGL003C	CDH1
CEN.PK113-7D_chr07_pilon	512396	513046	YGL002W	ERP6
CEN.PK113-7D_chr07_pilon	513332	514381	YGL001C	ERG26
CEN.PK113-7D_chr07_pilon	515013	515932	YGR001C	AML1
CEN.PK113-7D_chr07_pilon	516356	517786	YGR002C	SWC4
CEN.PK113-7D_chr07_pilon	518012	520246	YGR003W	CUL3
CEN.PK113-7D_chr07_pilon	520818	522206	YGR004W	PEX31
CEN.PK113-7D_chr07_pilon	522537	523739	YGR005C	TFG2
CEN.PK113-7D_chr07_pilon	523950	524705	YGR006W	PRP18
CEN.PK113-7D_chr07_pilon	524849	525820	YGR007W	ECT1
CEN.PK113-7D_chr07_pilon	525990	526244	YGR008C	STF2
CEN.PK113-7D_chr07_pilon	526927	528882	YGR009C	SEC9
CEN.PK113-7D_chr07_pilon	529425	530612	YGR010W	NMA2
CEN.PK113-7D_chr07_pilon	531039	532220	YGR012W	Putative
CEN.PK113-7D_chr07_pilon	532434	534296	YGR013W	SNU71
CEN.PK113-7D_chr07_pilon	534823	538743	YGR014W	MSB2
CEN.PK113-7D_chr07_pilon	538970	539956	YGR015C	Uncharacterized
CEN.PK113-7D_chr07_pilon	540141	540713	YGR016W	Uncharacterized
CEN.PK113-7D_chr07_pilon	541667	542560	YGR017W	Uncharacterized
CEN.PK113-7D_chr07_pilon	543109	544524	YGR019W	UGA1
CEN.PK113-7D_chr07_pilon	544853	545209	YGR020C	VMA7
CEN.PK113-7D_chr07_pilon	545512	546384	YGR021C	HAH1
CEN.PK113-7D_chr07_pilon	547137	547825	YGR022C	Putative
CEN.PK113-7D_chr07_pilon	548377	548883	YGR023W	MTL1
CEN.PK113-7D_chr07_pilon	549845	550558	YGR024C	THG1
CEN.PK113-7D_chr07_pilon	550947	551783	YGR026W	Uncharacterized
CEN.PK113-7D_chr07_pilon	552094	552420	YGR027C	RPS25A
CEN.PK113-7D_chr07_pilon	560163	561251	YGR028W	MSP1
CEN.PK113-7D_chr07_pilon	561513	562271	YGR029W	ERV1
CEN.PK113-7D_chr07_pilon	563641	564117	YGR030C	POP6
CEN.PK113-7D_chr07_pilon	564401	565429	YGR031W	IMO32
CEN.PK113-7D_chr07_pilon	566224	571911	YGR032W	GSC2
CEN.PK113-7D_chr07_pilon	572208	572927	YGR033C	TIM21
CEN.PK113-7D_chr07_pilon	573690	574849	YGR034W	RPL26B
[truncated: 3,588 more rows]

## Sheet: Additional File 2B
Additional File 2B: List of genes identified as unique in CEN.PK113-7D.
For each gene, the coordinates , systematic name and description are shown. In addition the gene with highest homology in S288C and the number of homologues in S288C (ID>95%) are shown.
Finally,the lists of Saccharomyces cerevisiae strains with the best allignments to each gene and the corresponding sequence identity are shown. In addition, the sequence identity when aligned to S288C is shown. If s288C is among the strains with the highest sequence identity, the top strain field was left blank. The list of strains used for these alignments is shown in Additional File 3
Genes located on unplaced subtelomeric contigs are highlighted in yellow and genes which were initially identified as unique but were identified as misanotations because they align to an ORF on the same chromosome are shown in red at the bottom.
CEN.PK113-7D						Homologues in S288C				Blast against S. cerevisiae database
Chromosome	Start	End	Systematic name	Gene	Description	Chromosome	Gene	%ID	# of homologous copies	%ID Top hit	Top strain(s)	%ID S288C
CHRI	202559	202953	YHR214C-D	YHR214C-D	Putative protein of unknown function; identified by gene-trapping, microarray-based expression analysis, and genome-wide homology searching; YHR214C-D has a paralog, YAR069C, that arose from a segmental duplication	None			0	99.49	YJM1463	96.98
CHRII	254788	255207	YBR012C	YBR012C	Dubious open reading frame; unlikely to encode a functional protein, based on available experimental and comparative sequence data; expression induced by iron-regulated transcriptional activator Aft2p	None			0	100	laboratory001 YJM1439 YJM1248 YJM195 YJM627 YJM1355 BSPX042 DBVPG6044 SK1 EDV493 309 genome PW5 Y55 DBVPG6044 g833-1B EBY.VW4000 131	98.81
CHRIII	327614	328531	YGR288W	MAL13	MAL-activator protein; part of complex locus MAL1; nonfunctional in genomic reference strain S288C	None			0	100	beer050 SK1 g833-1B EBY.VW4000 beer059	<75
CHRIII	328656	329882	YPR196W	YPR196W	Putative maltose-responsive transcription factor	None			0	100	beer031 EBY.VW4000 spirits005 beer081 beer078 beer075 beer043 beer026 beer015	<75
CHRIV	775918	776187	YDR169C-A	YDR169C-A	Putative protein of unknown function; identified by fungal homology and RT-PCR	None			0	100	YJM789 YPS163 AWRI1631 JAY291 Lalvin FostersO ZTW1 NY1308 N85 RM11-1a Sigma1278b AWRI796 Vin13 FostersB VL3 YJSH1 P283 R008 P301 R103 UFMG GLBRCY22-3 wild007 wild003 wild005 wild006 wild004 wild002 wild001 wine018 wine019 wine017 wine016 wine015 wine014 wine013 wine012 wine011 wine010 wine009 wine008 wine007 wine006 wine005 wine004 wine003 wine002 wine001 spirits011 spirits010 spirits009 spirits0…	99.63
CHRV	6757	7908	YDL248W	COS7	Protein of unknown function; member of the DUP380 subfamily of conserved, often subtelomerically-encoded proteins; the authentic, non-tagged protein is detected in highly purified mitochondria in high-throughput studies	None			0	100	CLIB215 wine004 MCN1500_3C CBS7959 Lava32_6 N15_4	90.32
CHRV	229818	230357	YGL225W	VRG4	Golgi GDP-mannose transporter; regulates Golgi function and glycosylation in Golgi; VRG4 has a paralog, HVG1, that arose from the whole genome duplication	None			0	100	laboratory001 YJM195 YJM627 YJM1248 YJM1439 BSPX042 DBVPG6044 SK1 PW5 Y55 DBVPG6044 EBY.VW4000	99.44
CHRVIII	618	6188	YJL225C	YJL225C	Putative Y' element ATP-dependent helicase	None			0	98.52	DBVPG6044	94.93
CHRIX	234864	235238	YIL059C	YIL059C	Dubious open reading frame; unlikely to encode a functional protein, based on available experimental and comparative sequence data; partially overlaps the uncharacterized ORF YIL060W	None			0	100	wine009 spirits001 bread001 beer084 beer083 beer034 beer029 beer025 beer018 YJM693 YJM1199 YJM1244 YJM1355 YJM1385 YJM1386 YJM1419 YJM1444 HB_S_GIMBLETTROAD_5 WSERCsf_G4 BSPX042 isolate CBS7959 390_D2 245 376 6464 309 YPS163 YPS128 YJM339 EBY.VW4000 1B-D1606 74-D694	98.99
CHRX	106721	109996	YJL160C	PIR5	Putative protein of unknown function; member of the PIR (proteins with internal repeats) family of cell wall proteins; non-essential gene that is required for sporulation; mRNA is weakly cell cycle regulated, peaking in mitosis; YJL160C has a paralog, PIR1, that arose from the whole genome duplication	None			0	99.96	MTF1833	96.65
CHRX	111040	111717	YJL158C	CIS3	Mannose-containing glycoprotein constituent of the cell wall; member of the PIR (proteins with internal repeats) family	None			0	100	YJM789 Lalvin Lalvin AWRI796 Vin13 VL3 P283 P301 R103 GLBRCY22-3 wild007 wild005 wild006 wine018 wine019 wine017 wine015 wine014 wine013 wine011 wine010 wine008 wine007 wine006 wine005 wine004 wine003 spirits011 spirits006 spirits003 spirits004 spirits001 sake002 bread002 bread004 bread003 bread001 beer097 beer095 beer093 beer092 beer091 beer087 beer086 beer080 beer074 beer073 beer072 beer064 bee…	97.82
CHRX	725214	725750	YJR157W	YJR157W	Dubious open reading frame; unlikely to encode a functional protein, based on available experimental and comparative sequence data	None			0	99.68	MTF2281	99.63
CHRXIII	85566	86040	YML089C	YML089C	Dubious open reading frame; unlikely to encode a functional protein, based on available experimental and comparative sequence data; expression induced by calcium shortage	None			0	100	Sigma1278b spirits005 beer099 beer097 beer095 beer096 beer094 beer090 beer085 beer084 beer083 beer080 beer080 beer066 beer062 beer059 beer058 beer050 beer045 beer042 beer041 beer034 beer026 beer021 beer016 beer003 beer002 YJM193 YJM271 YJM1307 YJM1478 BSPX042 SK1 EDV493 CBS7957 CBS1171 g833-1B 10560-6B SEY6210 EBY.VW4000 NRRL VTT beer080	98.74
CHRXVI	5531	5881	YBL109W	YBL109W	Dubious open reading frame; unlikely to encode a functional protein, based on available experimental and comparative sequence data	None			0	100	BSPX042 DBVPG6044 SK1 g833-1B EBY.VW4000	93.86
CHRXVI	20225	20407	YOR392W	YOR392W	Dubious open reading frame; unlikely to encode a functional protein, based on available experimental and comparative sequence data; gene expression induced by heat	None			0	100	wild003 wild002 wild001 beer084 beer034 YJM195 YJM1248 YJM1400 YJM1439 YJM1479 YJM1248 YJM1439 DBVPG6044 SK1 OakBod21_1 OakArd11_2_2 PW5 DBVPG6044 g833-1B beer083	98.36
CHRXVI	510662	511212	YPL025C	YPL025C	Dubious open reading frame; unlikely to encode a functional protein, based on available experimental and comparative sequence data	None			0			100
CHRII	635	814	YBL113C	YBL113C	Helicase-like protein encoded within the telomeric Y' element	CHRVIII	YHL050C	96.15	2	97.03	W303	96.77
CHRII	912	1330	YHR219W	YHR219W	Putative protein of unknown function with similarity to helicases; located in the telomere region on the right arm of chromosome VIII	CHRV	YPL283C	98.34	5	99.13	beer100 beer081 beer079 beer053	98.68
CHRII	1468	1659	YLL066C	YLL066C	Putative Y' element ATP-dependent helicase; YLL066C is not an essential gene	CHRVIII	YOR396W	96.43	5	98.29	beer063	97.45
CHRIII	324761	326323	YGR287C	IMA1	Major isomaltase (alpha-1,6-glucosidase/alpha-methylglucosidase); required for isomaltose utilization; preferred specificity for isomaltose, alpha-methylglucoside, and palatinose, but also exhibits alpha-1,2 glucosidase activity on sucrose and kojibiose, and can cleave the 1,3-alpha linkage of nigerose and turanose and the alpha-1,5 linkage of leucrose in vitro; member of the IMA isomaltase family	CHRVII	YGR287C	99.1	1	100	Lalvin spirits010 spirits008 spirits005 bioethanol005 beer096 beer090 beer078 beer065 beer061 beer059 beer052 beer051 beer046 beer042 beer041 beer031 beer022 beer015 beer008 YJM969 YJM975 YJM984 YJM987 YJM990 YJM996 YJM1307 YJM1336 YJM1386 YJM1387 WI_C_MBSP_15 WI_C_MB95MBMZ_4 SK1 isolate isolate isolate EDV493 390_D2 245 NRRLY1545 YS9 L1528 BG1	99.3
CHRIII	330584	332427	YBR298C	MAL31	Maltose permease; high-affinity maltose transporter (alpha-glucoside transporter); encoded in the MAL3 complex locus; member of the 12 transmembrane domain superfamily of sugar transporters; functional in genomic reference strain S288C	CHRII	YBR298C	99.95	1			100
CHRIII	333303	335057	YBR299W	MAL32	Maltase (alpha-D-glucosidase); inducible protein involved in maltose catabolism; encoded in the MAL3 complex locus; functional in genomic reference strain S288C; hydrolyzes the disaccharides maltose, turanose, maltotriose, and sucrose	CHRII	YBR299W	100	2			100
CHRIII	337011	337373	YBL108C-A	PAU9	Protein of unknown function; member of the seripauperin multigene family encoded mainly in subtelomeric regions	CHRII	YBR301W	98.35	11	100	YJM1615	98.07
CHRIII	338276	339421	YGR295C	COS6	Protein of unknown function; member of the DUP380 subfamily of conserved, often subtelomerically-encoded proteins	CHRVII	YGR295C	97.99	1			100
CHRIII	341752	346318	YPL283W-A	YPL283W-A	Protein of unknown function; identified by gene-trapping, microarray-based expression analysis, and genome-wide homology searching	CHRIV	YPL283W-A	98.68	9	99.49	W303	98.66
CHRIII	341968	346393	YPR202W	YPR202W	Putative protein of unknown function; similar to telomere-encoded helicases; down-regulated at low calcium levels; YPR202W is not an essential gene; transcript is predicted to be spliced but there is no evidence that it is spliced in vivo	CHRXVI	YBL113C	99.3	10	99.44	W303	98.87
CHRIII	346427	346801	YHR219W	YHR219W	Putative protein of unknown function with similarity to helicases; located in the telomere region on the right arm of chromosome VIII	CHRV	YPL283C	98.94	5			100
CHRIII	346848	347486	YPR204W	YPR204W	DNA helicase encoded within the telomeric Y' element; Y' -helicase protein 1	CHRV	YPL283C	99.67	4			99.69
CHRVI	144657	145076	YOR285W	RDL1	Thiosulfate sulfurtransferase; contains a rhodanese-like domain; localized to the mitochondrial outer membrane; protein abundance increases in response to DNA replication stress; similar to the human TSTD gene	CHRXV	YOR285W	98.81	1	100	YJM1439 DBVPG6044 SK1 g833-1B	98.57
CHRVII	461	2012	YHR219W	YHR219W	Putative protein of unknown function with similarity to helicases; located in the telomere region on the right arm of chromosome VIII	CHRXVI	YBL113C	97.36	3			100
CHRVII	841403	842497	YCL018W	LEU2	Beta-isopropylmalate dehydrogenase (IMDH); catalyzes the third step in the leucine biosynthesis pathway; can additionally catalyze the conversion of &#946;-ethylmalate into &#945;-ketovalerate	CHRIII	YCL018W	100	1	100	10560-6B	99.73
CHRVII	1115777	1121452	YHR219W	YHR219W	Putative protein of unknown function with similarity to helicases; located in the telomere region on the right arm of chromosome VIII	CHRXVI	YPL283W-A	99.69	8			99.76
CHRVII	1121603	1122526	YPR204W	YPR204W	DNA helicase encoded within the telomeric Y' element; Y' -helicase protein 1	CHRV	YPL283C	99.25	5			99.04
CHRVIII	8830	9198	YOL161C	PAU20	Protein of unknown function; member of the seripauperin multigene family encoded mainly in subtelomeric regions; expression induced by low temperature and also by anaerobic conditions; induced during alcoholic fermentation	CHRXV	YOL161C	96.48	7	100	DBVPG6044	96.48
CHRXI	509	5776	YBL113C	YBL113C	Helicase-like protein encoded within the telomeric Y' element	CHRXVI	YBL113C	99.49	1			99.52
CHRXI	6144	6638	YEL074W	YEL074W	Dubious open reading frame; unlikely to encode a functional protein, based on available experimental and comparative sequence data; large scale expression analysis showed an increase in mRNA accumulation in strains mutant for exosome components	CHRVIII	YHR217C	95.44	1			99.64
CHRXI	672867	677324	YPL283W-A	YPL283W-A	Protein of unknown function; identified by gene-trapping, microarray-based expression analysis, and genome-wide homology searching	CHRIV	YPL283W-A	99.35	9	99.91	w303	99.57
CHRXI	673083	677651	YLR466W	YRF1-4	Helicase encoded by the Y' element of subtelomeric regions; highly expressed in the mutants lacking the telomerase component TLC1; potentially phosphorylated by Cdc28p	CHRIV	YPL283W-A	99.34	10	99.9	w303	99.56
CHRXI	677852	678394	YBL113C	YBL113C	Helicase-like protein encoded within the telomeric Y' element	CHRVI	YBL113C	100	5	100	wine013 spirits006 laboratory002 bioethanol005 bioethanol002 beer070 beer063 beer062 beer049 beer033 beer027 beer022 beer018 HB_S_GIMBLETTROAD_16	99.63
CHRXIII	1820	2965	YDL248W	COS7	Protein of unknown function; member of the DUP380 subfamily of conserved, often subtelomerically-encoded proteins; the authentic, non-tagged protein is detected in highly purified mitochondria in high-throughput studies	CHRIV	YDL248W	96.62	1	100	NRRY1791	96.62
CHRXIII	902535	905952	YFL064C	YFL064C	Putative protein of unknown function	CHRVI	YBL113C	99.85	12			99.85
CHRXIII	908152	912302	YHR219W	YHR219W	Putative protein of unknown function with similarity to helicases; located in the telomere region on the right arm of chromosome VIII	CHRVI	YBL113C	99.74	9			99.78
CHRXIV	761006	761356	YPR202W	YPR202W	Putative protein of unknown function; similar to telomere-encoded helicases; down-regulated at low calcium levels; YPR202W is not an essential gene; transcript is predicted to be spliced but there is no evidence that it is spliced in vivo	CHRV	YER189W	99.04	16	100	Kyokai Sigma1278b bioethanol003 bioethanol001 beer090 beer035 beer016 W303 YJM1527 Kyokai 9464 ISO12	99.15
CHRXV	1084263	1085162	YBL113C	YBL113C	Helicase-like protein encoded within the telomeric Y' element	CHRVI	YBL113C	99.17	5	100	w303	99.67
CHRXVI	6498	8068	YHR216W	IMD2	Inosine monophosphate dehydrogenase; catalyzes the rate-limiting step in GTP biosynthesis, expression is induced by mycophenolic acid resulting in resistance to the drug, expression is repressed by nutrient limitation; IMD2 has a paralog, YAR073W/YAR075W, that arose from a segmental duplication	CHRVIII	YHR216W	97.84	2	100	DBVPG6044 SK1	97.77
Unplaced telomere 1	5868	7248	YNL339C	YRF1-6	Helicase encoded by the Y' element of subtelomeric regions; highly expressed in the mutants lacking the telomerase component TLC1; potentially phosphorylated by Cdc28p	None			0
Unplaced telomere 1	26797	27241	YAL069W	YAL069W	Dubious open reading frame; unlikely to encode a functional protein, based on available experimental and comparative sequence data	None			0
Unplaced telomere 2	115	174	YJR126C	VPS70	Protein of unknown function involved in vacuolar protein sorting	None			0
Unplaced telomere 2	6867	8951	YHR219W	YHR219W	Putative protein of unknown function with similarity to helicases; located in the telomere region on the right arm of chromosome VIII	None			0
Unplaced telomere 2	33574	33768	YIL171W	YIL171W	YIL171W and the adjacent ORF, YIL170W/HXT12, together encode a non-functional member of the hexose transporter	None			0
Unplaced telomere 2	36300	36506	YJL218W	YJL218W	Putative acetyltransferase; similar to bacterial galactoside O-acetyltransferases; induced by oleate in an OAF1/PIP2-dependent manner; promoter contains an oleate response element consensus sequence; non-essential gene	None			0
Unplaced telomere 2	37311	37547	YJL217W	REE1	Cytoplasmic protein involved in the regulation of enolase (ENO1); mRNA expression is induced by calcium shortage, copper deficiency (via Mac1p) and the presence of galactose (via Gal4p); mRNA expression is also regulated by the cell cycle	None			0
Unplaced telomere 1	971	1269	YFL064C	YFL064C	Putative protein of unknown function	CHRII	YPL283W-A	98.78	20
Unplaced telomere 1	1340	4690	YLR466W	YRF1-4	Helicase encoded by the Y' element of subtelomeric regions; highly expressed in the mutants lacking the telomerase component TLC1; potentially phosphorylated by Cdc28p	CHRXVI	YBL113C	97.66	15
Unplaced telomere 1	4722	4973	YDR244W	PEX5	Peroxisomal membrane signal receptor for peroxisomal matrix proteins; receptor for the C-terminal tripeptide signal sequence (PTS1) of peroxisomal matrix proteins; required for peroxisomal matrix protein import; also proposed to have PTS1-receptor independent functions	CHRV	YPL283C	97.3	4
Unplaced telomere 1	5067	5315	YHR219W	YHR219W	Putative protein of unknown function with similarity to helicases; located in the telomere region on the right arm of chromosome VIII	CHRV	YPL283C	98.03	5
Unplaced telomere 1	7250	7628	YER189W	YER189W	Putative protein of unknown function	CHRIV	YPL283W-A	98.19	15
Unplaced telomere 1	11122	11583	YBL113C	YBL113C	Helicase-like protein encoded within the telomeric Y' element	CHRV	YPL283C	96.21	1
Unplaced telomere 1	11677	19274	YHR219W	YHR219W	Putative protein of unknown function with similarity to helicases; located in the telomere region on the right arm of chromosome VIII	CHRIV	YPL283W-A	99.07	9
Unplaced telomere 1	21093	21875	YBL113C	YBL113C	Helicase-like protein encoded within the telomeric Y' element	CHRV	YPL283C	96.15	1
Unplaced telomere 1	25326	25705	YLR462W	YLR462W	Putative protein of unknown function with similarity to helicases; YLR462W is within the telomere on the right arm of chromosome XII	CHRV	YPL283W-A	98.73	18
Unplaced telomere 1	30039	30422	YCL073C	GEX1	Proton:glutathione antiporter; localized to the vacuolar and plasma membranes; imports glutathione from the vacuole and exports it through the plasma membrane; has a role in resistance to oxidative stress and modulation of the PKA pathway; GEX1 has a paralog, GEX2, that arose from a segmental duplication	CHRXI	GEX2	97.7	2
Unplaced telomere 2	2187	2420	YEL077C	YEL077C	Helicase-like protein encoded within the telomeric Y' element	CHRV	YPL283C	99.15	5
Unplaced telomere 2	2593	6528	YLR466W	YRF1-4	Helicase encoded by the Y' element of subtelomeric regions; highly expressed in the mutants lacking the telomerase component TLC1; potentially phosphorylated by Cdc28p	CHRIV	YPL283W-A	99.38	14
Unplaced telomere 2	9190	13143	YLR466W	YRF1-4	Helicase encoded by the Y' element of subtelomeric regions; highly expressed in the mutants lacking the telomerase component TLC1; potentially phosphorylated by Cdc28p	CHRIV	YPL283W-A	99.54	14
Unplaced telomere 2	14814	15747	YHR219W	YHR219W	Putative protein of unknown function with similarity to helicases; located in the telomere region on the right arm of chromosome VIII	CHRVIII	YHL050C	98.68	5
Unplaced telomere 2	15980	20412	YPL283W-A	YPL283W-A	Protein of unknown function; identified by gene-trapping, microarray-based expression analysis, and genome-wide homology searching	CHRIV	YPL283W-A	98.37	9
Unplaced telomere 2	22825	23187	YJL223C	PAU1	Member of the seripauperin multigene family; encoded mainly in subtelomeric regions; active during alcoholic fermentation; regulated by anaerobiosis, negatively regulated by oxygen; repressed by heme; identical to Pau14p	CHRIX	YJL223C	100	13
Unplaced telomere 2	25510	30133	YJL222W	VTH2	Putative membrane glycoprotein; has strong similarity to Vth1p and Pep1p/Vps10p; may be involved in vacuolar protein sorting	CHRX	YJL222W	99.44	2
Unplaced telomere 2	30803	32530	YJL221C	IMA4	Alpha-glucosidase; weak, but broad substrate specificity for alpha-1,4- and alpha-1,6-glucosides; member of IMA isomaltase family; not required for isomaltose utilization, but Ima4p overexpression allows the ima1 null mutant to grow on isomaltose; identical to IMA3	CHRIX	YJL221C	99.6	3
Unplaced telomere 2	33799	35161	YJL219W	HXT9	Putative hexose transporter that is nearly identical to Hxt11p; has similarity to major facilitator superfamily (MFS) transporters, expression of HXT9 is regulated by transcription factors Pdr1p and Pdr3p	CHRXV	YOL156W	97.59	2
Unplaced telomere 2	38394	38612	YJL216C	IMA5	Alpha-glucosidase; specificity for isomaltose, maltose, and palatinose, but not alpha-methylglucoside; most distant member of the IMA isomaltase family, but with similar catalytic properties as Ima1p and Ima2p; not required for isomaltose utilization, but Ima5p overexpression allows the ima1 null mutant to grow on isomaltose; can cleave alpha-1,3 linkage of nigerose and turanose and alpha-1,5 lin…	CHRX	YJL216C	97.77	1
CEN.PK113-7D			S288C	Alignment		Reason for misidentification as unique
Chromosome (S288C name)	Gene	Gene length	Gene	%ID	Coverage	Not annotated in S288C, while it should be present	Misannotation?		Fused ORF?
NC_001134.8	YBL113C	3114bp	YPL283W-A	98.28	0.990369				YBL113+YPR202=YPL283
NC_001134.8	YGR292W	236bp	YBR299W	98.75	1.01266				YGR292+YBR299+YGR292=YBR299
NC_001134.8	YPR202W	613bp	YPL283W-A	99.35	0.5				YBL113+YPR202=YPL283
NC_001135.5	YCR050C	1249bp	YCR048W	99.44	1	YES
NC_001135.5	YCR097W	486bp	YCR039C	97.58	0.50924	YES
NC_001136.10	YBL108C-A	362bp	YDR542W	97.25	1		YBLC-A=YDR542
NC_001136.10	YDR116C	857bp	YDR117C	99.53	1				YDR116=YDR116+YDR117
NC_001136.10	YDR537C	605bp	YDR538W	99.11	0.924092	YES
NC_001136.10	YHR010W	1062bp	YDR471W	99.91	1		YDR471=YHR010
NC_001137.3	YBL113C	914bp	YPL283C	99.34	1				YBL113+YHL049C=YPL283W-A
NC_001137.3	YEL075W-A	4381bp	YPL283W-A	96.85	0.622319		YPL283W-A=YEL075W-A
NC_001137.3	YHL049C	3558bp	YPL283W-A	99.81	0.590615				YBL113+YHL049C=YPL283W-A
NC_001137.3	YHR219W	1433bp	YPL283C	99.23	1.0007		YHR219=YPL283C
NC_001138.5	YDL129W	2383bp	YBL113C	97.9	1.0172				YBL113+YHR219+YDL129+YPR202=YBL113
NC_001138.5	YHR219W	754bp	YBL113C	99.08	1.00662				YBL113+YHR219+YDL129+YPR202=YBL113
NC_001138.5	YPR202W	449bp	YBL113C	99.58	0.533333				YBL113+YHR219+YDL129+YPR202=YBL113
NC_001139.9	Unknown	179bp	YPL283W-A	99.45	1.00556				Unknown+YPR202=YPL283W-A
NC_001139.9	YPR202W	603bp	YPL283W-A	99.67	0.504967				Unknown+YPR202=YPL283W-A
NC_001141.2	YEL075C	271bp	YPL283W-A	96.39	1.01838	Yes
NC_001141.2	YJL222W	3200bp	YIL173W	99.97	1				YJL222W+YNR065C=YIL173
NC_001141.2	YNR065C	1353bp	YIL173W	99.78	1.00074				YJL222W+YNR065C=YIL173
NC_001141.2	YPL282C	488bp	YIR041W	98.59	1.01227		YPL282=YIR41
NC_001142.9	YIL173W	1731bp	YJL222W	98.45	1.00346				YIL173W+YJL222=YJL122
NC_001144.5	YER189W	263bp	YPL283W-A	99.62	1.00379				YER189+YBL113+YHR219=YPL283W-A
NC_001144.5	YLR053C	326bp	YLR054C	99.08	1				YLR053+YLR054=YLR054
NC_001144.5	YLR367W	1532bp	YLR366W	98.9	1.00652		YLR367=YLR366
NC_001144.5	YLR466W	5270bp	YPL283W-A	99.52	0.784102		YLR466=YPL283W-A
NC_001144.5	YMR121C	614bp	YLR029C	99.51	1		YMR121C=YLR029C
NC_001145.3	YMR075C-A	424bp	YMR075W	100	0.821176	YES
NC_001146.8	YFL060C	660bp	YNL334C	98.51	1.01362		YFL060=YNL334
NC_001146.8	YJL222W	4685bp	YNR065C	97.23	0.715322				YJL222=YNR064+YNR065
NC_001146.8	YJL223C	362bp	YNR076W	96.69	1		YJL223=YNR076
NC_001147.6	YNL339C	4510bp	YPL283W-A	99.93	0.949679		YNL339=YPL283W-A
NC_001147.6	YOR013W	677bp	YOR012W	99.52	0.610619		YOR013=YOR012
NC_001147.6	YOR036W	866bp	YOR037W	99.77	1				YOR036+YOR037=YOR037
NC_001148.4	YHR219W	981bp	YBL113C	99.25	0.948065				YHR219+YPR202=YBL113C
NC_001148.4	YOR389W	1871bp	YPL277C	97.74	0.732372				YOR389=YPL277+YPL278
NC_001148.4	YOR390W	1127bp	YPL279C	99.65	1		YOR390=YPL279
NC_001148.4	YPR076W	374bp	YPR075C	100	0.917333	YES
NC_001148.4	YPR202W	3314bp	YBL113C	99.67	1.00302				YHR219+YPR202=YBL113C
NC_001148.4	YPR202W	3314bp	YPL283W-A	99.72	0.960784				YHR219+YPR202=YBL113C
NC_001148.4	YPR202W	3314bp	YPL283W-A	98.83	0.617195				YHR219+YPR202=YBL113C

## Sheet: Additional File 2C
Additional File 2C: Gene annotations of the S288C genome as predicted by MAKER2.
For each gene, the contig, start and stop coordinates, the systematic name and the gene name are shown
Chromosome	Start	End	Systematic name	Gene name
NC_001133.9	1807	2169	YBL108C-A	PAU9
NC_001133.9	3520	3805	YFL062W	COS4
NC_001133.9	7235	9016	YAL067C	SEO1
NC_001133.9	11565	13743	YHR211W	FLO5
NC_001133.9	13813	14037	YHR211W	FLO5
NC_001133.9	14038	23442	YAR053W	Putative
NC_001133.9	23494	28024	YAL063C	FLO9
NC_001133.9	31567	32940	YAL062W	GDH3
NC_001133.9	33448	34701	YAL061W	BDH2
NC_001133.9	35155	36303	YAL060W	BDH1
NC_001133.9	36581	37147	YAL059W	ECM1
NC_001133.9	37464	38972	YAL058W	CNE1
NC_001133.9	39259	41901	YAL056W	GPB2
NC_001133.9	42177	42719	YAL055W	PEX22
NC_001133.9	42881	45022	YAL054C	ACS1
NC_001133.9	45899	48250	YAL053W	FLC2
NC_001133.9	48564	51707	YAL051W	OAF1
NC_001133.9	51855	52595	YAL049C	AIM2
NC_001133.9	52801	54789	YAL048C	GEM1
NC_001133.9	54989	56857	YAL047C	SPC72
NC_001133.9	57029	57385	YAL046C	AIM1
NC_001133.9	57518	57850	YAL044W-A	Uncharacterized
NC_001133.9	57950	58462	YAL044C	GCV3
NC_001133.9	58695	61052	YAL043C	PTA1
NC_001133.9	61316	62563	YAL042W	ERV46
NC_001133.9	62840	65404	YAL041W	CDC24
NC_001133.9	65778	67520	YAL040C	CLN3
NC_001133.9	68716	69525	YAL039C	CYC3
NC_001133.9	71786	73288	YAL038W	CDC19
NC_001133.9	74020	74823	YAL037W	Uncharacterized
NC_001133.9	75043	76152	YAL036C	RBG1
NC_001133.9	76427	79435	YAL035W	FUN12
NC_001133.9	79718	80587	YAL034W-A	MTW1
NC_001133.9	80710	81951	YAL034C	FUN19
NC_001133.9	82706	83227	YAL033W	POP5
NC_001133.9	83335	84474	YAL032C	PRP45
NC_001133.9	84749	87031	YAL031C	GIP4
NC_001133.9	87261	87894	YAL030W	SNC1
NC_001133.9	87855	92270	YAL029C	MYO4
NC_001133.9	92900	94486	YAL028W	FRT2
NC_001133.9	94687	95472	YAL027W	SAW1
NC_001133.9	95630	99697	YAL026C	DRS2
NC_001133.9	100225	101145	YAL025C	MAK16
NC_001133.9	101565	105872	YAL024C	LTE1
NC_001133.9	106272	108551	YAL023C	PMT2
NC_001133.9	108877	110430	YAL022C	FUN26
NC_001133.9	110846	113359	YAL021C	CCR4
NC_001133.9	113614	114615	YAL020C	ATS1
NC_001133.9	114919	118314	YAL019W	FUN30
NC_001133.9	118564	119541	YAL018C	Uncharacterized
NC_001133.9	120225	124295	YAL017W	PSK1
NC_001133.9	124879	126786	YAL016W	TPD3
NC_001133.9	126903	128102	YAL015C	NTG1
NC_001133.9	128252	129019	YAL014C	SYN8
NC_001133.9	129270	130487	YAL013W	DEP1
NC_001133.9	130799	131983	YAL012W	CYS3
NC_001133.9	132199	134076	YAL011W	SWC3
NC_001133.9	134184	135665	YAL010C	MDM10
NC_001133.9	135854	136633	YAL009W	SPO7
NC_001133.9	136914	137510	YAL008W	FUN14
NC_001133.9	137698	138345	YAL007C	ERP2
NC_001133.9	139503	141431	YAL005C	SSA1
NC_001133.9	142141	143222	YAL003W	EFB1
NC_001133.9	143707	147531	YAL002W	VPS8
NC_001133.9	147594	151166	YAL001C	TFC3
NC_001133.9	152257	153876	YAR002W	NUP60
NC_001133.9	154065	154724	YAR002C-A	ERP1
NC_001133.9	155005	156285	YAR003W	SWD1
NC_001133.9	156754	158619	YAR007C	RFA1
NC_001133.9	158891	159793	YAR008W	SEN34
NC_001133.9	166742	168871	YAR014C	BUD14
NC_001133.9	169375	170295	YAR015W	ADE1
NC_001133.9	170396	171703	YAR018C	KIN3
NC_001133.9	172211	175135	YAR019C	CDC15
NC_001133.9	176655	177023	YFL020C	PAU5
NC_001133.9	179281	179820	YAR023C	Putative
NC_001133.9	183770	184477	YAR027W	UIP3
NC_001133.9	184892	185596	YAR028W	DUP240
NC_001133.9	186321	187732	YAR031W	PRM9
NC_001133.9	188107	188811	YAR033W	MST28
NC_001133.9	190193	192256	YAR035W	YAT1
NC_001133.9	192619	196185	YAR042W	SWH1
NC_001133.9	199374	199720	YAR042W	SWH1
NC_001133.9	203403	208016	YAR050W	FLO1
NC_001133.9	217157	217492	YHR212C	Putative
NC_001133.9	218043	218267	YKL195W	MIA40
NC_001133.9	218549	219145	YHR213W	Uncharacterized
NC_001133.9	221049	222944	YIL169C	Putative
NC_001133.9	224524	224706	YJR154W	Uncharacterized
NC_001133.9	225460	226863	YAR071W	PHO11
NC_001133.9	227742	229317	YHR216W	IMD2
NC_001134.8	1429	5049	YPL283W-A	Putative
NC_001134.8	7605	7814	YBL108C-A	PAU9
NC_001134.8	9961	10551	YBL107C	Uncharacterized
NC_001134.8	10847	13879	YBL106C	SRO77
NC_001134.8	13923	17696	YBL105C	PKC1
NC_001134.8	18177	21293	YBL104C/YBL103C-A	WD
NC_001134.8	22076	23536	YBL103C	RTG3
NC_001134.8	24098	24745	YBL102W	SFT2
NC_001134.8	24946	28299	YBL101C	ECM21
NC_001134.8	37053	38690	YBL099W	ATP1
NC_001134.8	39145	40527	YBL098W	BNA4
NC_001134.8	40831	43095	YBL097W	BRN1
NC_001134.8	43277	44089	YBL095W	Uncharacterized
NC_001134.8	44256	44918	YBL093C	ROX3
NC_001134.8	45572	46517	YBL092W	RPL32
NC_001134.8	46565	47180	YBL091C-A	SCS22
NC_001134.8	47363	48628	YBL091C	MAP2
NC_001134.8	48825	49358	YBL090W	MRP21
NC_001134.8	49574	50953	YBL089W	AVT5
NC_001134.8	51019	59382	YBL088C	TEL1
NC_001134.8	59705	60786	YER117W	RPL23B
NC_001134.8	61202	62602	YBL086C	Uncharacterized
NC_001134.8	63876	66818	YBL085W	BOI1
NC_001134.8	67169	69445	YBL084C	CDC27
NC_001134.8	69751	71127	YBL082C	ALG3
NC_001134.8	71866	72972	YBL081W	Uncharacterized
NC_001134.8	73070	74695	YBL080C	PET112
NC_001134.8	75259	79767	YBL079W	NUP170
NC_001134.8	80378	80731	YBL078C	ATG8
NC_001134.8	81043	84261	YBL076C	ILS1
NC_001134.8	84499	86448	YBL075C	SSA3
NC_001134.8	86722	87789	YBL074C	AAR2
NC_001134.8	88464	89556	YER102W	RPS8B
NC_001134.8	89978	90226	YBL071W-A	KTI11
NC_001134.8	90741	92030	YBL069W	AST1
NC_001134.8	92414	93394	YBL068W	PRS4
NC_001134.8	93639	95882	YBL067C	UBP13
NC_001134.8	96669	100115	YBL066C	SEF1
NC_001134.8	100371	101156	YBL064C	PRX1
NC_001134.8	101886	105221	YBL063W	KIP1
NC_001134.8	105316	107406	YBL061C	SKT5
NC_001134.8	107932	109995	YBL060W	YEL1
NC_001134.8	109879	110547	YBL059C-A	CMC2
NC_001134.8	110855	112708	YBL058W	SHP1
NC_001134.8	112801	113418	YBL057C	PTH2
NC_001134.8	113762	115168	YBL056W	PTC3
NC_001134.8	115573	116829	YBL055C	Deoxyribonuclease
NC_001134.8	117589	119166	YBL054W	TOD6
NC_001134.8	119379	121874	YBL052C	SAS3
NC_001134.8	122753	124759	YBL051C	PIN4
NC_001134.8	125043	126119	YBL050W	SEC17
NC_001134.8	126828	127244	YBL049W	MOH1
NC_001134.8	127895	132040	YBL047C	EDE1
NC_001134.8	132424	133749	YBL046W	PSY4
NC_001134.8	134143	135516	YBL045C	COR1
NC_001134.8	136688	137461	YBL043W	ECM13
NC_001134.8	138341	140260	YBL042C	FUI1
NC_001134.8	141247	141972	YBL041W	PRE7
NC_001134.8	142112	142868	YBL040C	ERD2
NC_001134.8	143989	145728	YBL039C	URA7
NC_001134.8	146187	146885	YBL038W	MRPL16
NC_001134.8	147209	150286	YBL037W	APL3
NC_001134.8	150447	151220	YBL036C	UPF0001
NC_001134.8	151493	153610	YBL035C	POL12
NC_001134.8	153848	158389	YBL034C	STU1
NC_001134.8	158656	159693	YBL033C	RIB1
NC_001134.8	160184	161329	YBL032W	HEK2
NC_001134.8	161699	162715	YBL031W	SHE1
NC_001134.8	163041	163997	YBL030C	PET9
NC_001134.8	164488	164772	YBL029C-A	UPF0768
NC_001134.8	166134	167264	YBL029W	Uncharacterized
NC_001134.8	167518	167838	YBL028C	UPF0642
NC_001134.8	168716	169481	YBL027W	RPL19B
NC_001134.8	170581	171166	YBL026W	LSM2
NC_001134.8	171481	171918	YBL025W	RRN10
NC_001134.8	172534	174588	YBL024W	NCL1
NC_001134.8	174920	177526	YBL023C	MCM2
NC_001134.8	177874	181275	YBL022C	PIM1
NC_001134.8	181660	182094	YBL021C	HAP3
NC_001134.8	182401	184125	YBL020W	RFT1
NC_001134.8	184353	185915	YBL019W	APN2
NC_001134.8	185961	186505	YBL018C	POP8
NC_001134.8	186844	191583	YBL017C	PEP1
NC_001134.8	192451	193512	YBL016W	FUS3
NC_001134.8	194122	195702	YBL015W	ACH1
NC_001134.8	199064	201748	YBL014C	RRN6
NC_001134.8	202056	203261	YBL013W	FMT1
NC_001134.8	203538	205817	YBL011W	SCT1
NC_001134.8	206107	206949	YBL010C	Uncharacterized
NC_001134.8	207194	209224	YBL009W	ALK2
NC_001134.8	209653	212175	YBL008W	HIR1
NC_001134.8	212632	216366	YBL007C	SLA1
NC_001134.8	216587	217129	YBL006C	LDB7
NC_001134.8	217470	220400	YBL005W	PDR3
NC_001134.8	227636	235117	YBL004W	UTP20
NC_001134.8	235394	235792	YBL003C	HTA2
NC_001134.8	236492	236887	YBL002W	HTB2
NC_001134.8	237153	237467	YBL001C	ECM15
NC_001134.8	238941	241283	YBR001C	NTH2
NC_001134.8	241708	242568	YBR002C	RER2
NC_001134.8	242809	244230	YBR003W	COQ1
NC_001134.8	244366	245667	YBR004C	GPI18
NC_001134.8	245906	246547	YBR005W	RCR1
NC_001134.8	247010	248503	YBR006W	UGA2
NC_001134.8	248806	251016	YBR007C	DSF2
NC_001134.8	252563	254209	YBR008C	FLR1
NC_001134.8	255373	255684	YBR009C	HHF1
NC_001134.8	256331	256741	YBR010W	HHT1
NC_001134.8	257112	257975	YBR011C	IPP1
NC_001134.8	266725	267336	YBR014C	GRX7
NC_001134.8	267710	269503	YBR015C	MNN2
NC_001134.8	270247	270633	YBR016W	Uncharacterized
NC_001134.8	270947	273703	YBR017C	KAP104
NC_001134.8	274427	275527	YBR018C	GAL7
NC_001134.8	276253	278352	YBR019C	GAL10
NC_001134.8	279021	280607	YBR020W	GAL1
NC_001134.8	281443	283344	YBR021W	FUR4
NC_001134.8	283738	284271	YBR022W	POA1
NC_001134.8	284428	287925	YBR023C	CHS3
NC_001134.8	289445	290350	YBR024W	SCO2
NC_001134.8	290681	291865	YBR025C	OLA1
NC_001134.8	292877	294019	YBR026C	ETR1
NC_001134.8	294425	296002	YBR028C	YPK3
NC_001134.8	296369	297742	YBR029C	CDS1
NC_001134.8	298292	299950	YBR030W	RKM3
NC_001134.8	300166	301254	YBR031W	RPL4A
NC_001134.8	301944	304703	YBR033W	EDS1
NC_001134.8	304930	305976	YBR034C	HMT1
NC_001134.8	306269	306955	YBR035C	PDX3
NC_001134.8	309081	310313	YBR036C	CSG2
NC_001134.8	310565	311452	YBR037C	SCO1
NC_001134.8	311898	314789	YBR038W	CHS2
NC_001134.8	315575	316510	YBR039W	ATP3
NC_001134.8	316968	317864	YBR040W	FIG1
NC_001134.8	318266	320275	YBR041W	FAT1
NC_001134.8	320416	326392	YBR043C	QDR3
NC_001134.8	328173	330092	YBR045C	GIP1
NC_001134.8	330507	331511	YBR046C	ZTA1
NC_001134.8	331833	332360	YBR047W	FMP23
NC_001134.8	332781	333985	YBR048W	RPS11B
NC_001134.8	334386	336818	YBR049C	REB1
NC_001134.8	337183	338199	YBR050C	REG2
NC_001134.8	338720	339352	YBR052C	RFS1
NC_001134.8	339675	340751	YBR053C	Uncharacterized
NC_001134.8	343101	344135	YBR054W	YRO2
NC_001134.8	344602	347301	YBR055C	PRP6
NC_001134.8	347879	349384	YBR056W	Uncharacterized
NC_001134.8	352193	353293	YBR057C	MUM2
NC_001134.8	353672	356017	YBR058C	UBP14
NC_001134.8	356861	360187	YBR059C	AKL1
NC_001134.8	360652	362514	YBR060C	ORC2
NC_001134.8	363634	364066	YDR037W	KRS1
NC_001134.8	364126	364364	YBL101C	ECM21
NC_001134.8	364389	364571	YDR037W	KRS1
NC_001134.8	364787	365719	YBR061C	TRM7
NC_001134.8	365879	366612	YBR062C	Uncharacterized
NC_001134.8	366970	368184	YBR063C	Uncharacterized
NC_001134.8	368584	369678	YBR065C	ECM2
NC_001134.8	370037	370699	YBR066C	NRG2
NC_001134.8	372103	372735	YBR067C	TIP1
NC_001134.8	373861	378433	YBR068C	BAP2
NC_001134.8	379221	379934	YBR070C	ALG14
NC_001134.8	380411	381046	YBR071W	Uncharacterized
NC_001134.8	382030	382674	YBR072W	HSP26
NC_001134.8	383112	385988	YBR073W	RDH54
NC_001134.8	386286	389216	YBR074W/YBR075W	Probable
NC_001134.8	390227	391291	YBR076W	ECM8
NC_001134.8	391805	392293	YBR077C	SLM4
NC_001134.8	393123	394742	YBR078W	ECM33
NC_001134.8	395383	398277	YBR079C	RPG1
NC_001134.8	398614	400890	YBR080C	SEC18
NC_001134.8	401253	405251	YBR081C	SPT7
NC_001134.8	406464	407275	YBR082C	UBC4
NC_001134.8	409169	410629	YBR083W	TEC1
NC_001134.8	411054	413981	YBR084W	MIS1
NC_001134.8	414127	414867	YBL027W	RPL19B
NC_001134.8	415983	416906	YBR085W	AAC3
NC_001134.8	418907	419164	YBR085C-A	Uncharacterized
NC_001134.8	420201	423041	YBR086C	IST2
NC_001134.8	423765	424829	YBR087W	RFC5
NC_001134.8	424990	425766	YBR088C	POL30
NC_001134.8	426006	427058	YBR089C-A	NHP6B
NC_001134.8	427155	427484	YBR091C	TIM12
NC_001134.8	427698	429101	YBR092C	PHO3
NC_001134.8	429548	430951	YBR093C	PHO5
NC_001134.8	432036	434297	YBR094W	PBY1
NC_001134.8	434406	435698	YBR095C	RXT2
NC_001134.8	436021	436713	YBR096W	Uncharacterized
NC_001134.8	436951	441315	YBR097W	VPS15
NC_001134.8	441515	443590	YBR098W	MMS4
NC_001134.8	443821	444693	YBR101C	FES1
NC_001134.8	445062	447323	YBR102C	EXO84
NC_001134.8	447709	449316	YBR103W	SIF2
NC_001134.8	449667	450656	YBR104W	YMC2
NC_001134.8	450881	451969	YBR105C	VID24
NC_001134.8	452658	453224	YBR106W	PHO88
NC_001134.8	453793	454530	YBR107C	IML3
NC_001134.8	454822	457665	YBR108W	AIM3
NC_001134.8	457919	458362	YBR109C	CMD1
NC_001134.8	458872	460221	YBR110W	ALG1
NC_001134.8	461178	461873	YBR111C	YSA1
NC_001134.8	462102	462747	YBR111W-A	SUS1
NC_001134.8	462870	465770	YBR112C	CYC8
NC_001134.8	467248	469620	YBR114W	RAD16
NC_001134.8	469748	473926	YBR115C	LYS2
NC_001134.8	474392	476437	YBR117C	TKL2
NC_001134.8	477671	479047	YPR080W	TEF1
NC_001134.8	479288	480323	YBR119W	MUD1
NC_001134.8	480435	480923	YBR120C	CBP6
NC_001134.8	481364	483367	YBR121C	GRS1
NC_001134.8	483970	484560	YBR122C	MRPL36
NC_001134.8	484742	486691	YBR123C	TFC1
NC_001134.8	487199	488380	YBR125C	PTC4
NC_001134.8	488905	490392	YBR126C	TPS1
NC_001134.8	490850	491056	YBR126W-A	Uncharacterized
NC_001134.8	491269	492822	YBR127C	VMA2
NC_001134.8	493081	494115	YBR128C	ATG14
NC_001134.8	494353	495339	YBR129C	OPY1
NC_001134.8	495592	496869	YBR130C	SHE3
NC_001134.8	497163	499277	YBR131W	CCZ1
NC_001134.8	499652	501442	YBR132C	AGP2
NC_001134.8	501804	504287	YBR133C	HSL7
NC_001134.8	504854	505306	YBR135W	CKS1
NC_001134.8	505668	512774	YBR136W	MEC1
NC_001134.8	513044	513583	YBR137W	UPF0303
NC_001134.8	513762	515336	YBR138C	Uncharacterized
NC_001134.8	515664	517190	YBR139W	Putative
NC_001134.8	517350	526628	YBR140C	IRA1
NC_001134.8	527025	528038	YBR141C	UPF0657
NC_001134.8	528317	530638	YBR142W	MAK5
NC_001134.8	530869	532182	YBR143C	SUP45
NC_001134.8	533762	534817	YBR145W	ADH5
NC_001134.8	535260	536096	YBR146W	MRPS9
NC_001134.8	536575	537465	YBR147W	RTC2
NC_001134.8	537876	539705	YBR148W	YSW1
NC_001134.8	539987	541021	YBR149W	ARA1
NC_001134.8	541209	544493	YBR150C	TBS1
NC_001134.8	545028	545978	YBR151W	APD1
NC_001134.8	546376	547251	YBR152W	SPP381
NC_001134.8	547460	548194	YBR153W	RIB7
NC_001134.8	548362	549009	YBR154C	RPB5
NC_001134.8	549771	550928	YBR155W	CNS1
NC_001134.8	551104	553200	YBR156C	SLI15
NC_001134.8	553543	554310	YBR157C	ICS2
NC_001134.8	556642	558198	YBR158W	AMN1
NC_001134.8	558685	559728	YBR159W	IFA38
NC_001134.8	560078	560974	YBR160W	CDC28
NC_001134.8	561634	562764	YBR161W	CSH1
NC_001134.8	563203	564570	YBR162C	TOS1
NC_001134.8	565231	565428	YBR162W-A	YSY6
NC_001134.8	565723	567480	YBR163W	EXO5
NC_001134.8	567875	568426	YBR164C	ARL1
NC_001134.8	568852	569685	YBR165W	UBS1
NC_001134.8	569842	571200	YBR166C	TYR1
NC_001134.8	571468	571890	YBR167C	POP7
NC_001134.8	572371	573612	YBR168W	PEX32
NC_001134.8	573915	575996	YBR169C	SSE2
NC_001134.8	576344	578086	YBR170C	NPL4
NC_001134.8	578364	578984	YBR171W	SEC66
NC_001134.8	579150	581372	YBR172C	SMY2
NC_001134.8	581726	582172	YBR173C	UMP1
NC_001134.8	582408	584658	YBR175W	SWD3
NC_001134.8	584807	586162	YBR177C	EHT1
NC_001134.8	586547	589114	YBR179C	FZO1
NC_001134.8	589741	591459	YBR180W	DTR1
NC_001134.8	591712	592823	YBR181C	RPS6B
NC_001134.8	593506	594864	YBR182C	SMP1
NC_001134.8	596115	597065	YBR183W	YPC1
NC_001134.8	597363	598934	YBR184W	Uncharacterized
NC_001134.8	599123	599959	YBR185C	MBA1
NC_001134.8	600553	603476	YBR186W	PCH2
NC_001134.8	603685	604107	YBR188C	NTC20
NC_001134.8	604479	605570	YBR189W	RPS9B
NC_001134.8	605966	607283	YBR191W	RPL21A
NC_001134.8	607652	608785	YBR192W	RIM2
NC_001134.8	609082	609753	YBR193C	MED8
NC_001134.8	610038	610409	YBR194W	AIM4
NC_001134.8	610614	611882	YBR195C	MSI1
NC_001134.8	612236	613900	YBR196C	PGI1
NC_001134.8	615203	615856	YBR197C	Uncharacterized
NC_001134.8	616127	618523	YBR198C	TAF5
NC_001134.8	618909	620303	YBR199W	KTR4
NC_001134.8	620872	622527	YBR200W	BEM1
NC_001134.8	623576	624211	YBR201W	DER1
NC_001134.8	624493	624696	YBR201C-A	Putative
NC_001134.8	625772	628309	YBR202W	MCM7
NC_001134.8	629168	631942	YBR203W	COS111
NC_001134.8	632254	633381	YBR204C	LDH1
NC_001134.8	633622	634836	YBR205W	KTR3
NC_001134.8	635146	636543	YBR207W	FTH1
NC_001134.8	636703	642210	DUR1%2C2	Urea
NC_001134.8	645550	645978	YBR210W	ERV15
NC_001134.8	646158	647132	YBR211C	AME1
NC_001134.8	647886	649904	YBR212W	NGR1
NC_001134.8	650368	651192	YBR213W	MET8
NC_001134.8	651415	652998	YBR214W	SDS24
NC_001134.8	653356	655317	YBR215W	HPC2
NC_001134.8	655576	657600	YBR216C	YBP1
NC_001134.8	657832	658392	YBR217W	ATG12
NC_001134.8	658707	662249	YBR218C	PYC2
NC_001134.8	662499	664677	YBR220C	Uncharacterized
NC_001134.8	665153	666253	YBR221C	PDB1
NC_001134.8	666720	668351	YBR222C	PCS60
NC_001134.8	668663	670297	YBR223C	TDP1
NC_001134.8	670627	673329	YBR225W	Uncharacterized
NC_001134.8	673572	675134	YBR227C	MCX1
NC_001134.8	675313	676227	YBR228W	SLX1
NC_001134.8	676357	679221	YBR229C	ROT2
NC_001134.8	679384	680112	YBR230C	OM14
NC_001134.8	680362	680562	YBR230W-A	Putative
NC_001134.8	682179	683090	YBR231C	SWC5
NC_001134.8	683428	684669	YBR233W	PBP2
NC_001134.8	684977	685261	YBR233W-A	DAD3
NC_001134.8	685438	686592	YBR234C	ARC40
NC_001134.8	686901	690263	YBR235W	Uncharacterized
NC_001134.8	690383	691693	YBR236C	ABD1
NC_001134.8	691969	694518	YBR237W	PRP5
NC_001134.8	695107	697302	YBR238C	Protein
NC_001134.8	698354	699943	YBR239C	ERT1
NC_001134.8	700490	701842	YBR240C	THI2
NC_001134.8	702589	704055	YBR241C	Probable
NC_001134.8	704670	705386	YBR242W	HD
NC_001134.8	705447	706793	YBR243C	ALG7
NC_001134.8	707528	708016	YBR244W	GPX2
NC_001134.8	708150	711359	YBR245C	ISW1
NC_001134.8	711591	712754	YBR246W	RRT2
NC_001134.8	713004	714455	YBR247C	ENP1
NC_001134.8	714807	716465	YBR248C	HIS7
NC_001134.8	716882	717994	YBR249C	ARO4
NC_001134.8	719033	720604	YBR250W	SPO23
NC_001134.8	721390	722313	YBR251W	MRPS5
NC_001134.8	723270	723635	YBR253W	SRB6
NC_001134.8	723736	724263	YBR254C	TRS20
NC_001134.8	724456	726540	YBR255W	MTC4
NC_001134.8	726522	727111	YBR255C-A	Uncharacterized
NC_001134.8	727386	728102	YBR256C	RIB5
NC_001134.8	728885	729724	YBR257W	POP4
NC_001134.8	729734	730162	YBR258C	SHG1
NC_001134.8	730387	732453	YBR259W	Uncharacterized
NC_001134.8	732639	734639	YBR260C	RGD1
NC_001134.8	734832	735530	YBR261C	TAE1
NC_001134.8	735720	736040	YBR262C	AIM5
NC_001134.8	736264	737736	YBR263W	SHM1
NC_001134.8	737770	738369	YBR264C	YPT10
NC_001134.8	738582	739544	YBR265W	TSC10
NC_001134.8	739841	741022	YBR267W	REI1
NC_001134.8	741299	741616	YBR268W	MRPL37
NC_001134.8	742160	742576	YBR269C	FMP21
NC_001134.8	742761	744398	YBR270C	BIT2
NC_001134.8	744852	746111	YBR271W	Uncharacterized
NC_001134.8	746361	747803	YBR272C	HSM3
NC_001134.8	748061	749371	YBR273C	UBX7
NC_001134.8	749594	751177	YBR274W	CHK1
NC_001134.8	751356	757106	YBR275C	RIF1
NC_001134.8	757620	760043	YBR276C	PPS1
NC_001134.8	760294	760899	YBR278W	DPB3
NC_001134.8	761257	762594	YBR279W	PAF1
NC_001134.8	762784	764697	YBR280C	SAF1
NC_001134.8	764970	767606	YBR281C	DUG2
NC_001134.8	768240	768680	YBR282W	MRPL27
NC_001134.8	768943	770415	YBR283C	SSH1
NC_001134.8	771239	773632	YBR284W	Inactive
NC_001134.8	773922	774356	YBR285W	Putative
NC_001134.8	774700	776313	YBR286W	APE3
NC_001134.8	776571	777854	YBR287W	Uncharacterized
NC_001134.8	778012	779463	YBR288C	APM3
NC_001134.8	779667	782384	YBR289W	SNF5
NC_001134.8	782591	783556	YBR290W	BSD2
NC_001134.8	783673	784572	YBR291C	CTP1
NC_001134.8	787006	788430	YBR293W	VBA2
NC_001134.8	789235	791814	YBR294W	SUL1
NC_001134.8	792849	796499	YBR295W	PCA1
NC_001134.8	796798	798522	YBR296C	PHO89
NC_001134.8	800523	801929	YBR297W	MAL33
NC_001134.8	802631	804475	YBR298C	MAL31
NC_001134.8	805351	807105	YBR299W	MAL32
NC_001134.8	809057	809419	YBR301W	PAU24
NC_001134.8	810340	811479	YML132W	COS3
NC_001134.8	812388	812739	YJR162C	Putative
NC_001135.5	6479	8326	GEX1	Glutathione
NC_001135.5	9334	11082	YKR105C	VBA5
NC_001135.5	11503	12285	YCL068C	Putative
NC_001135.5	12386	13018	YCR039C	MATALPHA2
NC_001135.5	13282	13809	YCR040W	MATALPHA1
NC_001135.5	15798	16880	YCL064C	CHA1
NC_001135.5	17290	18561	YCL063W	VAC17
NC_001135.5	18816	22106	YCL061C	MRC1
NC_001135.5	22429	23379	YCL059C	KRR1
NC_001135.5	23584	23925	YCL058W-A	ADF1
NC_001135.5	24032	24325	YCL057C-A	MOS1
NC_001135.5	24846	26906	YCL057W	PRD1
NC_001135.5	26925	27359	YCL056C	PEX34
NC_001135.5	27929	28936	YCL055W	KAR4
NC_001135.5	31449	33974	YCL054W	SPB1
NC_001135.5	34143	35393	YCL052C	PBN1
NC_001135.5	35865	37616	YCL051W	LRE1
NC_001135.5	37836	38801	YCL050C	APA1
NC_001135.5	39786	40724	YCL049C	Uncharacterized
NC_001135.5	41488	41727	YCL048W-A	Uncharacterized
NC_001135.5	42165	43556	YCL048W	SPS22
NC_001135.5	43661	44437	YCL047C	POF1
NC_001135.5	44623	46905	YCL045C	EMC1
NC_001135.5	47111	48364	YCL044C	MGR1
NC_001135.5	48653	50221	YCL043C	PDI1
NC_001135.5	50838	52340	YCL040W	GLK1
NC_001135.5	52645	54882	YCL039W	GID7
NC_001135.5	54941	56527	YCL038C	ATG22
NC_001135.5	57374	58678	YCL037C	SRO9
NC_001135.5	59041	60726	YCL036W	GFD2
NC_001135.5	60841	61173	YCL035C	GRX1
NC_001135.5	61658	62722	YCL034W	LSB5
NC_001135.5	62776	63282	YCL033C	MXR2
NC_001135.5	63441	64481	YCL032W	STE50
NC_001135.5	64675	65568	YCL031C	RRP7
NC_001135.5	65934	68333	YCL030C	HIS4
NC_001135.5	68599	69921	YCL029C	BIK1
NC_001135.5	70150	71367	YCL028W	RNQ1
NC_001135.5	71803	73341	YCL027W	FUS1
NC_001135.5	73405	73986	YCL026C-B	HBN1
NC_001135.5	74704	75285	YCL026C-A	FRM2
NC_001135.5	76018	77919	YCL025C	AGP1
NC_001135.5	79162	82275	YCL024W	KCC4
NC_001135.5	83620	83997	YCL021W-A	Putative
NC_001135.5	91324	92418	YCL018W	LEU2
NC_001135.5	92777	94270	YCL017C	NFS1
NC_001135.5	94621	95763	YCL016C	DCC1
NC_001135.5	96281	101191	YCL014W	BUD3
NC_001135.5	101179	103358	YCL011C	GBP2
NC_001135.5	103571	104350	YCL010C	SGF29
NC_001135.5	104619	105548	YCL009C	ILV6
NC_001135.5	105696	106853	YCL008C	STP22
NC_001135.5	106974	107204	YCL007C	CWH36
NC_001135.5	106998	107523	YCL005W-A	VMA9
NC_001135.5	108021	108791	YCL005W	LDB16
NC_001135.5	109192	110670	YCL004W	PGS1
NC_001135.5	110808	111712	YCL002C	Putative
NC_001135.5	111916	112482	YCL001W	RER1
NC_001135.5	112798	113541	YCL001W-A	Putative
NC_001135.5	113728	114024	YCL001W-B	Putative
NC_001135.5	117380	118348	YCR002C	CDC10
NC_001135.5	118620	119171	YCR003W	MRPL32
NC_001135.5	119575	120318	YCR004C	YCP4
NC_001135.5	120946	122328	YCR005C	CIT2
NC_001135.5	126011	126730	YCR007C	DUP240
NC_001135.5	128470	130281	YCR008W	SAT4
NC_001135.5	130745	131542	YCR009C	RVS161
NC_001135.5	132273	133124	YCR010C	ADY2
NC_001135.5	133724	136873	YCR011C	ADP1
NC_001135.5	137746	138996	YCR012W	PGK1
NC_001135.5	139185	140933	YCR014C	POL4
NC_001135.5	141217	142170	YCR015C	UPF0655
NC_001135.5	143634	144506	YCR016W	Uncharacterized
NC_001135.5	144773	147634	YCR017C	CWH43
NC_001135.5	148238	148837	YCR018C	SRD1
NC_001135.5	152837	153928	YCR019W	MAK32
NC_001135.5	154012	154659	YCR020C	PET18
NC_001135.5	154830	155096	YCR020C-A	MAK31
NC_001135.5	155320	155556	YCR020W-B	HTL1
NC_001135.5	156109	157107	YCR021C	HSP30
NC_001135.5	158538	160373	YCR023C	Uncharacterized
NC_001135.5	160744	162222	YCR024C	SLM5
NC_001135.5	164111	166339	YCR026C	NPP1
NC_001135.5	167370	167999	YCR027C	RHB1
NC_001135.5	170886	172424	YCR028C	FEN2
NC_001135.5	172766	173512	YCR028C-A	RIM1
NC_001135.5	173826	176438	YCR030C	SYP1
NC_001135.5	177363	178250	YCR031C	RPS14A
NC_001135.5	179520	186023	YCR032W	BPH1
NC_001135.5	186489	190169	YCR033W	SNT1
NC_001135.5	190592	191635	YCR034W	FEN1
NC_001135.5	191834	193018	YCR035C	RRP43
NC_001135.5	193297	194298	YCR036W	RBK1
NC_001135.5	194414	197185	YCR037C	PHO87
NC_001135.5	197621	199447	YCR038C	BUD5
NC_001135.5	199546	200178	YCR039C	MATALPHA2
NC_001135.5	200442	200969	YCR040W	MATALPHA1
NC_001135.5	201174	205397	YCR042C	TAF2
NC_001135.5	206261	207950	YCR044C	PER1
NC_001135.5	208135	209610	YCR045C	RRT12
NC_001135.5	209914	210423	YCR046C	IMG1
NC_001135.5	210718	211545	YCR047C	BUD23
NC_001135.5	211871	212188	YCR049C	Putative
NC_001135.5	211929	213761	YCR048W	ARE1
NC_001135.5	214071	214739	YCR051W	Ankyrin
NC_001135.5	214994	216445	YCR052W	RSC6
NC_001135.5	216697	218241	YCR053W	THR4
NC_001135.5	218376	220067	YCR054C	CTR86
NC_001135.5	220457	223228	YCR057C	PWP2
NC_001135.5	223454	224230	YCR059C	YIH1
NC_001135.5	224399	224734	YCR060W	TAH1
NC_001135.5	225563	227458	YCR061W/YCR062W	Uncharacterized
NC_001135.5	228318	228791	YCR063W	BUD31
NC_001135.5	229310	231004	YCR065W	HCM1
NC_001135.5	231500	232963	YCR066W	RAD18
NC_001135.5	233125	236322	YCR067C	SED4
NC_001135.5	237214	238776	YCR068W	ATG15
NC_001135.5	239055	240011	YCR069W	CPR4
NC_001135.5	240103	240543	YCR071C	IMG2
NC_001135.5	240805	242352	YCR072C	RSA4
NC_001135.5	242588	246583	YCR073C	SSK22
NC_001135.5	246963	247910	YCR073W-A	SOL2
NC_001135.5	248033	248815	YCR075C	ERS1
NC_001135.5	248975	249202	YCR075W-A	Uncharacterized
NC_001135.5	249293	250045	YCR076C	Uncharacterized
NC_001135.5	250238	252628	YCR077C	PAT1
NC_001135.5	252845	254173	YCR079W	PTC6
NC_001135.5	254371	258654	YCR081W	SRB8
NC_001135.5	258883	259269	YCR082W	AHC2
NC_001135.5	259578	259961	YCR083W	TRX3
NC_001135.5	260311	262452	YCR084C	TUP1
NC_001135.5	263392	263964	YCR086W	CSM1
NC_001135.5	264006	264467	YCR087C-A	UPF0743
NC_001135.5	265068	266846	YCR088W	ABP1
NC_001135.5	267434	272263	YCR089W	FIG2
NC_001135.5	272315	272863	YCR090C	UPF0587
NC_001135.5	274404	276566	YCR091W	KIN82
NC_001135.5	276764	279907	YCR092C	MSH3
NC_001135.5	280117	286443	YCR093W	CDC39
NC_001135.5	286762	287937	YCR094W	CDC50
NC_001135.5	288170	289258	YCR095C	OCA4
NC_001135.5	293179	294082	YCR039C	MATALPHA2
NC_001135.5	297049	298605	YCR098C	GIT1
NC_001135.5	300169	300388	YNR065C	Uncharacterized
NC_001135.5	300454	300789	YNR065C	Uncharacterized
NC_001135.5	300832	301194	YCR099C	Uncharacterized
NC_001135.5	301271	303030	YCR100C	Uncharacterized
NC_001135.5	304361	305467	YCR102C	Uncharacterized
NC_001135.5	306235	306784	YML132W	COS3
NC_001135.5	307801	308175	YCR104W	PAU3
NC_001135.5	309070	310155	YCR105W	ADH7
NC_001135.5	310958	313456	YCR106W	RDS1
NC_001135.5	313890	314981	YCR107W	AAD3
NC_001136.10	544	895	YJR162C	Putative
NC_001136.10	1802	2953	YDL248W	COS7
NC_001136.10	5985	7814	YDL247W	MPH2
NC_001136.10	8683	9756	YDL246C	SOR2
NC_001136.10	11657	13360	YDL245C	HXT15
NC_001136.10	15025	15609	YJR157W	Putative
NC_001136.10	16204	17226	YDL244W	THI13
NC_001136.10	17577	18831	YNL331C	AAD14
NC_001136.10	18959	19312	YDL242W	Putative
NC_001136.10	20635	21006	YDL241W	Uncharacterized
NC_001136.10	22823	25876	YDL240W	LRG1
NC_001136.10	26403	28775	YDL239C	ADY3
NC_001136.10	28985	30454	YDL238C	GUD1
NC_001136.10	30657	31829	YDL237W	AIM6
NC_001136.10	32296	33234	YDL236W	PHO13
NC_001136.10	33415	33918	YDL235C	YPD1
NC_001136.10	34237	36477	YDL234C	GYP7
NC_001136.10	36797	38173	YDL233W	Uncharacterized
NC_001136.10	38221	38597	YDL232W	OST4
NC_001136.10	38867	42244	YDL231C	BRE4
NC_001136.10	42700	43707	YDL230W	PTP1
NC_001136.10	44065	45906	YDL229W	SSB1
NC_001136.10	46271	48031	YDL227C	HO
NC_001136.10	51115	52173	YDL226C	GCS1
NC_001136.10	52445	54100	YDL225W	SHS1
NC_001136.10	54397	56346	YDL224C	WHI4
NC_001136.10	57265	60405	YDL223C	HBT1
NC_001136.10	60872	61801	YDL222C	FMP45
NC_001136.10	62244	65018	YDL220C	CDC13
NC_001136.10	65242	65765	YDL219W	DTD1
NC_001136.10	66493	67446	YDL218W	Uncharacterized
NC_001136.10	67983	68606	YDL217C	TIM22
NC_001136.10	68997	70319	YDL216C	RRI1
NC_001136.10	70640	73918	YDL215C	GDH2
NC_001136.10	74446	76545	YDL214C	PRR2
NC_001136.10	77289	77966	YDL213C	NOP6
NC_001136.10	78426	79058	YDL212W	SHR3
NC_001136.10	79294	80412	YDL211C	Uncharacterized
NC_001136.10	84270	85985	YDL210W	UGA4
NC_001136.10	86207	87226	YDL209C	CWC2
NC_001136.10	87512	87982	YDL208W	NHP2
NC_001136.10	88248	89864	YDL207W	GLE1
NC_001136.10	90176	92464	YDL206W	Putative
NC_001136.10	92762	93745	YDL205C	HEM3
NC_001136.10	94605	95786	YDL204W	RTN2
NC_001136.10	96082	97953	YDL203C	ACK1
NC_001136.10	98475	99224	YDL202W	MRPL11
NC_001136.10	99561	100421	YDL201W	TRM8
NC_001136.10	100501	101067	YDL200C	MGT1
NC_001136.10	101290	103353	YDL199C	Putative
NC_001136.10	103649	104551	YDL198C	GGC1
NC_001136.10	104917	106494	YDL197C	ASF2
NC_001136.10	107208	111029	YDL195W	SEC31
NC_001136.10	111580	114234	YDL194W	SNF3
NC_001136.10	114672	115799	YDL193W	NUS1
NC_001136.10	116321	116866	YDL192W	ARF1
NC_001136.10	117611	118616	YDL136W	RPL35B
NC_001136.10	118707	121592	YDL190C	UFD2
NC_001136.10	122216	123589	YDL189W	RBS1
NC_001136.10	123865	124998	YDL188C	PPH22
NC_001136.10	125616	126449	YDL186W	Uncharacterized
NC_001136.10	126787	130002	YDL185W	VMA1
NC_001136.10	130871	131833	YDL183C	Uncharacterized
NC_001136.10	133437	134723	YDL182W	LYS20
NC_001136.10	135179	135436	YDL181W	INH1
NC_001136.10	135896	137539	YDL180W	Uncharacterized
NC_001136.10	138291	139205	YDL179W	PCL9
NC_001136.10	139522	141114	YDL178W	DLD2
NC_001136.10	141209	141721	YDL177C	IMPACT
NC_001136.10	142097	144223	YDL176W	Uncharacterized
NC_001136.10	145826	147589	YDL174C	DLD1
NC_001136.10	148191	149078	YDL173W	PAR32
NC_001136.10	149203	155640	YDL171C	GLT1
NC_001136.10	156318	157904	YDL170W	UGA3
NC_001136.10	158064	158735	YDL169C	UGX2
NC_001136.10	159604	160764	YDL168W	SFA1
NC_001136.10	160995	163154	YDL167C	NRP1
NC_001136.10	163449	164042	YDL166C	FAP7
NC_001136.10	164290	164865	YDL165W	CDC36
NC_001136.10	164987	167185	YDL164C	CDC9
NC_001136.10	167714	169078	YDL161W	ENT1
NC_001136.10	169366	169608	YDL160C-A	Uncharacterized
NC_001136.10	170410	171930	YDL160C	DHH1
NC_001136.10	172481	174028	YDL159W	STE7
NC_001136.10	174232	174588	YDL157C	Uncharacterized
NC_001136.10	174918	176486	YDL156W	WD
NC_001136.10	176773	178056	YDL155W	CLB3
NC_001136.10	178334	181039	YDL154W	MSH5
NC_001136.10	181186	183018	YDL153C	SAS10
NC_001136.10	183343	184611	YDL150W	RPC53
NC_001136.10	184925	187918	YDL149W	ATG9
NC_001136.10	188154	190586	YDL148C	NOP14
NC_001136.10	190924	192261	YDL147W	RPN5
NC_001136.10	192750	194225	YDL146W	LDB17
NC_001136.10	194571	198176	YDL145C	COP1
NC_001136.10	198662	199732	YDL144C	Uncharacterized
NC_001136.10	199996	201582	YDL143W	CCT4
NC_001136.10	201719	202570	YDL142C	CRD1
NC_001136.10	203039	205111	YDL141W	BPL1
NC_001136.10	205360	210561	YDL140C	RPO21
NC_001136.10	211375	212046	YDL139C	SCM3
NC_001136.10	213351	215642	YDL138W	RGT2
NC_001136.10	216529	217074	YDL137W	ARF2
NC_001136.10	217514	218504	YDL136W	RPL35B
NC_001136.10	218680	219288	YDL135C	RDI1
NC_001136.10	219662	220771	YDL134C	PPH21
NC_001136.10	222427	223740	YDL133W	Uncharacterized
NC_001136.10	224304	226751	YDL132W	CDC53
NC_001136.10	227393	228715	YDL131W	LYS21
NC_001136.10	229171	229431	YDL130W-A	STF1
NC_001136.10	229826	230625	YDL130W	RPP1B
NC_001136.10	231024	231899	YDL129W	Uncharacterized
NC_001136.10	232652	233887	YDL128W	VCX1
NC_001136.10	234927	235853	YDL127W	PCL2
NC_001136.10	236157	238664	YDL126C	CDC48
NC_001136.10	238878	239816	YDL125C	HNT1
NC_001136.10	240259	241197	YDL124W	NADPH-dependent
NC_001136.10	241574	241840	YDL123W	SNA4
NC_001136.10	242750	244981	YDL122W	UBP1
NC_001136.10	245133	245582	YDL121C	Uncharacterized
NC_001136.10	245923	246447	YDL120W	YFH1
NC_001136.10	246689	247612	YDL119C	Solute
NC_001136.10	248581	251238	YDL117W	CYK3
NC_001136.10	251566	253746	YDL116W	NUP84
NC_001136.10	253995	255126	YDL115C	IWR1
NC_001136.10	255604	256530	YDL114W	Uncharacterized
NC_001136.10	256633	258555	YDL113C	ATG20
NC_001136.10	258915	263225	YDL112W	TRM3
NC_001136.10	263313	264110	YDL111C	RRP42
NC_001136.10	264512	264964	YDL110C	TMA17
NC_001136.10	265258	267201	YDL109C	Putative
NC_001136.10	267698	268699	YDL108W	KIN28
NC_001136.10	268921	269976	YDL107W	MSS2
NC_001136.10	270222	271901	YDL106C	PHO2
NC_001136.10	272389	273597	YDL105W	NSE4
NC_001136.10	273653	274876	YDL104C	QRI7
NC_001136.10	275148	276581	YDL103C	QRI1
NC_001136.10	276872	280165	YDL102W	POL3
NC_001136.10	280307	281848	YDL101C	DUN1
NC_001136.10	282112	283176	YDL100C	GET3
NC_001136.10	283419	284444	YDL099W	BUG1
NC_001136.10	284581	285165	YDL098C	SNU23
NC_001136.10	285391	286695	YDL097C	RPN6
NC_001136.10	287059	289512	YDL095W	PMT1
NC_001136.10	289909	292140	YDL093W	PMT5
NC_001136.10	292781	293221	YDL092W	SRP14
NC_001136.10	293392	294759	YDL091C	UBX3
NC_001136.10	295034	296329	YDL090C	RAM1
NC_001136.10	296820	298274	YDL089W	NUR1
NC_001136.10	298417	300003	YDL088C	ASM4
NC_001136.10	300214	300990	YDL087C	LUC7
NC_001136.10	301413	302234	YDL086W	Putative
NC_001136.10	302013	302432	YCR092C	MSH3
NC_001136.10	302464	302670	YDL085C-A	SERF-like
NC_001136.10	303211	304848	YDL085W	NDE2
NC_001136.10	305237	306577	YDL084W	SUB2
NC_001136.10	306794	307824	YDL083C	RPS16B
NC_001136.10	308376	309452	YDL082W	RPL13A
NC_001136.10	309802	310122	YDL081C	RPP1A
NC_001136.10	310642	312471	YDL080C	THI3
NC_001136.10	312951	314844	YDL079C	MRK1
NC_001136.10	315357	316388	YDL078C	MDH3
NC_001136.10	316971	320120	YDL077C	VAM6
NC_001136.10	320668	321552	YDL076C	RXT3
NC_001136.10	322148	323070	YDL075W	RPL31A
NC_001136.10	324047	326149	YDL074C	BRE1
NC_001136.10	326613	329567	YDL073W	UPF0592
NC_001136.10	329836	330447	YDL072C	YET3
NC_001136.10	331024	332940	YDL070W	BDF2
NC_001136.10	333121	333822	YDL069C	CBS1
NC_001136.10	334217	334396	YDL067C	COX9
NC_001136.10	334835	336121	YDL066W	IDP1
NC_001136.10	336249	337277	YDL065C	PEX19
NC_001136.10	337447	338168	YDL064W	UBC9
NC_001136.10	338272	340798	YDL063C	Uncharacterized
NC_001136.10	341619	343985	YDL060W	TSR1
NC_001136.10	344237	344953	YDL059C	RAD59
NC_001136.10	345665	351037	YDL058W	USO1
NC_001136.10	351434	352420	YDL057W	Putative
NC_001136.10	352877	355378	YDL056W	MBP1
NC_001136.10	355674	356759	YDL055C	PSA1
NC_001136.10	359825	361285	YDL054C	MCH1
NC_001136.10	361699	362256	YDL053C	PBP4
NC_001136.10	362672	363583	YDL052C	SLC1
NC_001136.10	363952	364779	YDL051W	LHP1
NC_001136.10	365068	365874	YDL049C	KNH1
NC_001136.10	366739	368169	YDL048C	STP4
NC_001136.10	369771	370706	YDL047W	SIT4
NC_001136.10	371240	371761	YDL046W	NPC2
NC_001136.10	372248	372535	YDL045W-A	MRP10
NC_001136.10	372688	373608	YDL045C	FAD1
NC_001136.10	373967	375289	YDL044C	MTF2
NC_001136.10	375680	376480	YDL043C	PRP11
NC_001136.10	376757	378445	YDL042C	SIR2
NC_001136.10	378874	381438	YDL040C	NAT1
NC_001136.10	381985	385557	YDL039C	PRM7
NC_001136.10	387513	388853	YDL036C	PUS9
NC_001136.10	389172	392057	YDL035C	GPR1
NC_001136.10	392659	393912	YDL033C	SLM3
NC_001136.10	394217	397204	YDL031W	DBP10
NC_001136.10	397537	399129	YDL030W	PRP9
NC_001136.10	399320	400638	YDL029W	ARP2
NC_001136.10	400997	403291	YDL028C	MPS1
NC_001136.10	403695	404957	YDL027C	Uncharacterized
NC_001136.10	405344	407206	YDL025C	RTK1
NC_001136.10	408451	409857	YDL024C	DIA3
NC_001136.10	411825	413000	YDL022W	GPD1
NC_001136.10	413953	414888	YDL021W	GPM2
NC_001136.10	415113	416708	YDL020C	RPN4
NC_001136.10	417663	421514	YDL019C	OSH2
NC_001136.10	422833	423510	YDL018C	ERP3
NC_001136.10	424209	425732	YDL017W	CDC7
NC_001136.10	426002	426934	YDL015C	TSC13
NC_001136.10	427364	428347	YDL014W	NOP1
NC_001136.10	429067	430926	YDL013W	SLX5
NC_001136.10	431108	431517	YDL012C	Uncharacterized
NC_001136.10	432330	433025	YDL010W	GRX6
NC_001136.10	433497	433994	YDL008W	APC11
NC_001136.10	436567	436824	YDL007C-A	Putative
NC_001136.10	438047	439360	YDL007W	RPT2
NC_001136.10	439909	440754	YDL006W	PTC1
NC_001136.10	441014	442309	YDL005C	MED2
NC_001136.10	443029	443511	YDL004W	ATP16
NC_001136.10	444683	446383	YDL003W	MCD1
NC_001136.10	446967	447578	YDL002C	NHP10
NC_001136.10	447984	449276	YDL001W	RMD1
NC_001136.10	450220	452475	YDR001C	NTH1
NC_001136.10	453045	453650	YDR002W	YRB1
NC_001136.10	454122	454754	YDR003W	RCR2
NC_001136.10	455201	456583	YDR004W	RAD57
NC_001136.10	456836	458103	YDR005C	MAF1
NC_001136.10	458542	461247	YDR006C	SOK1
NC_001136.10	461842	462516	YDR007W	TRP1
NC_001136.10	463434	464996	YDR009W	GAL3
NC_001136.10	465919	470424	YDR011W	SNQ2
NC_001136.10	471853	472941	YDR012W	RPL4B
NC_001136.10	473157	473783	YDR013W	PSF1
NC_001136.10	474046	475989	YDR014W	RAD61
NC_001136.10	477797	478285	YDR014W-A	HED1
NC_001136.10	478474	478758	YDR016C	DAD1
NC_001136.10	479115	482267	YDR017C	KCS1
NC_001136.10	482670	483860	YDR018C	Uncharacterized
NC_001136.10	484163	485365	YDR019C	GCV1
NC_001136.10	485746	486444	YDR020C	DAS2
NC_001136.10	486804	488003	YDR021W	FAL1
NC_001136.10	488072	488662	YDR022C	CIS1
NC_001136.10	489508	490896	YDR023W	SES1
NC_001136.10	491474	492431	YBR048W	RPS11B
NC_001136.10	492556	494268	YDR026C	Myb
NC_001136.10	494649	497318	YDR027C	VPS54
NC_001136.10	497835	500879	YDR028C	REG1
NC_001136.10	501753	503273	YDR030C	RAD28
NC_001136.10	503498	503863	YDR031W	MIC14
NC_001136.10	504099	504695	YDR032C	PST2
NC_001136.10	508147	509109	YDR033W	MRH1
NC_001136.10	509737	512109	YDR034C	LYS14
NC_001136.10	521816	522928	YDR035W	ARO3
NC_001136.10	523211	524713	YDR036C	EHD3
NC_001136.10	525440	527215	YDR037W	KRS1
NC_001136.10	527422	530697	YDR038C	ENA5
NC_001136.10	531307	534582	YDR039C	ENA2
NC_001136.10	535192	538467	YDR040C	ENA1
NC_001136.10	539803	540414	YDR041W	RSM10
NC_001136.10	540601	541053	YDR042C	Uncharacterized
NC_001136.10	542674	543369	YDR043C	NRG1
NC_001136.10	546642	547628	YDR044W	HEM13
NC_001136.10	547978	548310	YDR045C	RPC11
NC_001136.10	548762	550576	YDR046C	BAP3
NC_001136.10	551860	552948	YDR047W	HEM12
NC_001136.10	553254	555152	YDR049W	VMS1
NC_001136.10	555726	556472	YDR050C	TPI1
NC_001136.10	557056	558060	YDR051C	DET1
NC_001136.10	558511	560625	YDR052C	DBF4
NC_001136.10	561440	562327	YDR054C	CDC34
NC_001136.10	563527	564861	YDR055W	PST1
NC_001136.10	565023	565640	YDR056C	Uncharacterized
NC_001136.10	565927	567555	YDR057W	YOS9
NC_001136.10	567723	568703	YDR058C	TGL2
NC_001136.10	569084	569836	YDR059C	UBC5
NC_001136.10	570649	573726	YDR060W	MAK21
NC_001136.10	574164	575783	YDR061W	Uncharacterized
NC_001136.10	576474	578159	YDR062W	LCB2
NC_001136.10	578663	579112	YDR063W	AIM7
NC_001136.10	579458	580452	YDR064W	RPS13
NC_001136.10	580687	581784	YDR065W	RRG1
NC_001136.10	581908	582498	YDR066C	RTR2
NC_001136.10	582791	583465	YDR067C	OCA6
NC_001136.10	583713	584645	YDR068W	DOS2
NC_001136.10	584939	587719	YDR069C	DOA4
NC_001136.10	588098	588379	YDR070C	FMP16
NC_001136.10	588827	589402	YDR071C	PAA1
NC_001136.10	589761	591344	YDR072C	IPT1
NC_001136.10	592439	592948	YDR073W	SNF11
NC_001136.10	593893	596583	YDR074W	TPS2
NC_001136.10	597156	598082	YDR075W	PPH3
NC_001136.10	598468	599688	YDR076W	RAD55
NC_001136.10	600793	601809	YDR077W	SED1
NC_001136.10	602198	602869	YDR078C	SHU2
NC_001136.10	603064	603399	YDR079W	PET100
NC_001136.10	603593	603811	YDR079C-A	TFB5
NC_001136.10	604008	606986	YDR080W	VPS41
NC_001136.10	607304	610081	YDR081C	PDC2
NC_001136.10	610441	611925	YDR082W	STN1
NC_001136.10	612073	613251	YDR083W	RRP8
NC_001136.10	613405	614004	YDR084C	TVP23
NC_001136.10	614288	616150	YDR085C	AFR1
NC_001136.10	616928	617170	YDR086C	SSS1
NC_001136.10	617470	618306	YDR087C	RRP1
NC_001136.10	618497	619645	YDR088C	SLU7
NC_001136.10	622112	624721	YDR089W	Uncharacterized
NC_001136.10	625066	625998	YDR090C	Uncharacterized
NC_001136.10	626708	628534	YDR091C	RLI1
NC_001136.10	629793	630700	YDR092W	UBC13
NC_001136.10	631282	636120	YDR093W	DNF2
NC_001136.10	637139	639823	YDR096W	GIS1
NC_001136.10	640109	643837	YDR097C	MSH6
NC_001136.10	644178	644930	YDR098C	GRX3
NC_001136.10	653607	654428	YDR099W	BMH2
NC_001136.10	655013	655444	YDR100W	TVP15
NC_001136.10	655686	657467	YDR101C	ARX1
NC_001136.10	658350	661103	YDR103W	STE5
NC_001136.10	661173	664910	YDR104C	SPO71
NC_001136.10	665349	666770	YDR105C	TMS1
NC_001136.10	667004	667858	YDR106W	ARP10
NC_001136.10	669016	671034	YDR107C	TMN2
NC_001136.10	671293	673365	YDR108W	TRS85
NC_001136.10	673520	675640	YDR109C	Uncharacterized
NC_001136.10	676102	677802	YDR110W	FOB1
NC_001136.10	678241	679764	YDR111C	ALT2
NC_001136.10	680496	681614	YDR113C	PDS1
NC_001136.10	682217	682492	YDR115W	54S
NC_001136.10	682724	685643	YDR117C	TMA64
NC_001136.10	685882	687840	YDR118W	APC4
NC_001136.10	688227	690533	YDR119W	VBA4
NC_001136.10	691014	691214	YDR119W-A	Uncharacterized
NC_001136.10	691549	693261	YDR120C	TRM1
NC_001136.10	693585	694175	YDR121W	DPB4
NC_001136.10	694700	697894	YDR122W	KIN1
NC_001136.10	698554	699468	YDR123C	INO2
NC_001136.10	700315	701289	YDR124W	Uncharacterized
NC_001136.10	701397	702758	YDR125C	ECM18
NC_001136.10	703444	704244	YDR126W	SWF1
NC_001136.10	704484	709250	YDR127W	ARO1
NC_001136.10	709549	712995	YDR128W	MTC5
NC_001136.10	713340	715379	YDR129C	SAC6
NC_001136.10	715747	716622	YDR130C	FIN1
NC_001136.10	716790	718460	YDR131C	F-box
NC_001136.10	718816	720303	YDR132C	Uncharacterized
NC_001136.10	721071	721481	YDR134C	Putative
NC_001136.10	723004	727551	YDR135C	YCF1
NC_001136.10	728259	730250	YDR137W	RGP1
NC_001136.10	730578	732836	YDR138W	HPR1
NC_001136.10	734138	734803	YDR140W	MTQ2
NC_001136.10	734901	739997	YDR141C	DOP1
NC_001136.10	740473	741600	YDR142C	PEX7
NC_001136.10	742042	743874	YDR143C	SAN1
NC_001136.10	744311	746101	YDR144C	MKC7
NC_001136.10	746738	748357	YDR145W	TAF12
NC_001136.10	748613	750742	YDR146C	SWI5
NC_001136.10	751631	753235	YDR147W	EKI1
NC_001136.10	753675	755066	YDR148C	KGD2
NC_001136.10	755628	763874	YDR150W	NUM1
NC_001136.10	764178	765155	YDR151C	CTH1
NC_001136.10	765706	766503	YDR152W	GIR2
NC_001136.10	766736	767971	YDR153C	ENT5
NC_001136.10	768512	769000	YDR155C	CPR1
NC_001136.10	769525	769938	YDR156W	RPA14
NC_001136.10	770017	770332	YNL257C	SIP3
NC_001136.10	770357	771454	YDR158W	HOM2
NC_001136.10	771877	775782	YDR159W	SAC3
NC_001136.10	776163	778721	YDR160W	SSY1
NC_001136.10	779043	780206	YDR161W	UPF0661
NC_001136.10	780390	781100	YDR162C	NBP2
NC_001136.10	781423	781950	YDR163W	CWC15
NC_001136.10	782041	784215	YDR164C	SEC1
NC_001136.10	784871	786205	YDR165W	TRM82
NC_001136.10	786306	789221	YDR166C	SEC5
NC_001136.10	789449	790069	YDR167W	TAF10
NC_001136.10	790328	791848	YDR168W	CDC37
NC_001136.10	792348	793889	YDR169C	STB3
NC_001136.10	796193	802222	YDR170C	SEC7
NC_001136.10	806621	807748	YDR171W	HSP42
NC_001136.10	808324	810381	YDR172W	SUP35
NC_001136.10	810565	811632	YDR173C	ARG82
NC_001136.10	812110	812850	YDR174W	HMO1
NC_001136.10	813193	814152	YDR175C	RSM24
NC_001136.10	814452	816560	YDR176W	NGG1
NC_001136.10	816878	817525	YDR177W	UBC1
NC_001136.10	817950	818495	YDR178W	SDH4
NC_001136.10	818708	819196	YDR179C	CSN9
NC_001136.10	819433	820824	YDR179W-A	Uncharacterized
NC_001136.10	821295	825776	YDR180W	SCC2
NC_001136.10	825910	827355	YDR181C	SAS4
NC_001136.10	827582	829057	YDR182W	CDC1
NC_001136.10	829585	830277	YDR183W	PLP1
NC_001136.10	830629	831513	YDR184C	ATC1
NC_001136.10	831934	832473	YDR185C	UPS3
NC_001136.10	832859	835492	YDR186C	Uncharacterized
NC_001136.10	836421	838061	YDR188W	CCT6
NC_001136.10	838392	840392	YDR189W	SLY1
NC_001136.10	840604	841995	YDR190C	RVB1
NC_001136.10	842337	843449	YDR191W	HST4
NC_001136.10	843569	844861	YDR192C	NUP42
NC_001136.10	845952	847946	YDR194C	MSS116
NC_001136.10	848599	850200	YDR195W	REF2
NC_001136.10	850274	850999	YDR196C	CAB5
NC_001136.10	851228	852397	YDR197W	CBS2
NC_001136.10	852533	853972	YDR198C	RKM2
NC_001136.10	854279	856093	YDR200C	VPS64
NC_001136.10	856317	856814	YDR201W	SPC19
NC_001136.10	856898	857953	YDR202C	RAV2
NC_001136.10	858137	859144	YDR204W	COQ4
NC_001136.10	859346	861520	YDR205W	MSC2
NC_001136.10	862054	864708	YDR206W	EBS1
NC_001136.10	865012	867522	YDR207C	UME6
NC_001136.10	868224	870563	YDR208W	MSS4
NC_001136.10	884727	886865	YDR211W	GCD6
NC_001136.10	887232	888911	YDR212W	TCP1
NC_001136.10	889751	892492	YDR213W	UPC2
NC_001136.10	892875	893927	YDR214W	AHA1
NC_001136.10	895035	899006	YDR216W	ADR1
NC_001136.10	899551	903480	YDR217C	RAD9
NC_001136.10	903781	905052	YDR218C	SPR28
NC_001136.10	905455	906852	YDR219C	MFB1
NC_001136.10	907330	909438	YDR221W	GTB1
NC_001136.10	910054	911301	YDR222W	SVF1-like
NC_001136.10	912099	913502	YNR048W	CRF1
NC_001136.10	914317	914712	YDR224C	HTB1
NC_001136.10	915530	915928	YDR225W	HTA1
NC_001136.10	916486	917154	YDR226W	ADK1
NC_001136.10	917571	921647	YDR227W	SIR4
NC_001136.10	921926	923806	YDR228C	PCF11
NC_001136.10	924785	926146	YDR229W	IVY1
NC_001136.10	926293	926910	YDR231C	COX20
NC_001136.10	927452	929098	YDR232W	HEM1
NC_001136.10	929470	930357	YDR233C	RTN1
NC_001136.10	931129	933210	YDR234W	LYS4
NC_001136.10	933504	935138	YDR235W	PRP42
NC_001136.10	935236	935835	YDR236C	FMN1
NC_001136.10	936615	937493	YDR237W	MRPL7
NC_001136.10	937895	940816	YDR238C	SEC26
NC_001136.10	941057	943420	YDR239C	Uncharacterized
NC_001136.10	943674	945152	YDR240C	SNU56
NC_001136.10	946807	948456	YDR242W	AMD2
NC_001136.10	948518	950284	YDR243C	PRP28
NC_001136.10	950563	952401	YDR244W	PEX5
NC_001136.10	952800	953981	YDR245W	MNN10
NC_001136.10	954288	954947	YDR246W	TRS23
NC_001136.10	956013	957398	YDR247W	VHS1
NC_001136.10	957758	958339	YDR248C	Probable
NC_001136.10	958681	959802	YDR249C	Uncharacterized
NC_001136.10	960614	963106	YDR251W	PAM1
NC_001136.10	963412	963861	YDR252W	BTT1
NC_001136.10	963990	964565	YDR253C	MET32
NC_001136.10	965113	966489	YDR254W	CHL4
NC_001136.10	966557	967822	YDR255C	RMD5
NC_001136.10	968133	969680	YDR256C	CTA1
NC_001136.10	969990	971474	YDR257C	RKM4
NC_001136.10	971808	974243	YDR258C	HSP78
NC_001136.10	974631	975782	YDR259C	YAP6
NC_001136.10	976717	977229	YDR260C	SWM1
NC_001136.10	977521	979209	YDR261C	EXG2
NC_001136.10	993134	993952	YDR262W	FAS1
NC_001136.10	994242	995534	YDR263C	DIN7
NC_001136.10	996029	998323	YDR264C	AKR1
NC_001136.10	998864	999877	YDR265W	PEX10
NC_001136.10	1000104	1002023	YDR266C	LIM
NC_001136.10	1002510	1003502	YDR267C	CIA1
NC_001136.10	1004004	1005143	YDR268W	MSW1
NC_001136.10	1005675	1008689	YDR270W	CCC2
NC_001136.10	1009010	1009834	YDR272W	GLO2
NC_001136.10	1010176	1011273	YDR273W	DON1
NC_001136.10	1012252	1012959	YDR275W	BSC2
NC_001136.10	1014401	1015702	YDR277C	MTH1
NC_001136.10	1019368	1020420	YDR279W	RNH202
NC_001136.10	1020747	1021664	YDR280W	RRP45
NC_001136.10	1023654	1029971	YDR283C	GCN2
NC_001136.10	1030550	1031419	YDR284C	DPP1
NC_001136.10	1032436	1035063	YDR285W	ZIP1
NC_001136.10	1035231	1035575	YDR286C	Glutaredoxin-like
NC_001136.10	1035995	1036873	YDR287W	INM2
NC_001136.10	1037195	1038106	YDR288W	NSE3
NC_001136.10	1038280	1039509	YDR289C	RTT103
NC_001136.10	1039728	1042961	YDR291W	HRQ1
NC_001136.10	1043146	1045011	YDR292C	SRP101
NC_001136.10	1045640	1049392	YDR293C	SSD1
NC_001136.10	1050459	1052228	YDR294C	DPL1
NC_001136.10	1052623	1054647	YDR295C	HDA2
NC_001136.10	1055212	1055892	YDR296W	MHR1
NC_001136.10	1056551	1057600	YDR297W	SUR2
NC_001136.10	1058176	1058814	YDR298C	ATP5
NC_001136.10	1059627	1061231	YDR299W	BFR2
NC_001136.10	1061505	1062791	YDR300C	PRO1
NC_001136.10	1063352	1067425	YDR301W	CFT1
NC_001136.10	1067731	1068390	YDR302W	GPI11
NC_001136.10	1068729	1071386	YDR303C	RSC3
NC_001136.10	1071880	1072557	YDR304C	CPR5
NC_001136.10	1072746	1075277	YDR306C	F-box
NC_001136.10	1075865	1077853	YDR307W	PMT7
NC_001136.10	1078027	1078449	YDR308C	SRB7
NC_001136.10	1079048	1080199	YDR309C	GIC2
NC_001136.10	1081128	1084316	YDR310C	SUM1
NC_001136.10	1085065	1086993	YDR311W	TFB1
NC_001136.10	1087581	1088942	YDR312W	SSF2
NC_001136.10	1089219	1090005	YDR313C	PIB1
NC_001136.10	1090433	1092511	YDR314C	RAD34
NC_001136.10	1092741	1093586	YDR315C	IPK1
NC_001136.10	1093763	1095178	YDR316W	OMS1
NC_001136.10	1102184	1103428	YDR317W	HIM1
NC_001136.10	1103758	1104947	YDR318W	MCM21
NC_001136.10	1105003	1105581	YFT2	FIT
NC_001136.10	1106095	1108101	YDR320C	SWA2
NC_001136.10	1108280	1108498	YDR320C-A	DAD4
NC_001136.10	1108702	1109847	YDR321W	ASP1
NC_001136.10	1110589	1111692	YDR322W	MRPL35
NC_001136.10	1112003	1112293	YDR322C-A	TIM11
NC_001136.10	1112480	1114027	YDR323C	PEP7
NC_001136.10	1114433	1116763	YDR324C	UTP4
NC_001136.10	1117126	1120233	YDR325W	YCG1
NC_001136.10	1120609	1124925	YDR326C	YSP2
NC_001136.10	1125434	1126018	YDR328C	SKP1
NC_001136.10	1126270	1127595	YDR329C	PEX3
NC_001136.10	1127872	1129374	YDR330W	UBX5
NC_001136.10	1129588	1130823	YDR331W	GPI8
NC_001136.10	1131001	1133070	YDR332W	IRC3
NC_001136.10	1133260	1135431	YDR333C	Uncharacterized
NC_001136.10	1135932	1140476	YDR334W	SWR1
NC_001136.10	1141168	1144842	YDR335W	MSN5
NC_001136.10	1145092	1146036	YDR336W	Uncharacterized
NC_001136.10	1146319	1147179	YDR337W	MRPS28
NC_001136.10	1147379	1149466	YDR338C	Uncharacterized
NC_001136.10	1149951	1150520	YDR339C	FCF1
NC_001136.10	1151803	1153626	YDR341C	Arginine--tRNA
NC_001136.10	1154216	1155928	YDR342C	HXT7
NC_001136.10	1159608	1161320	YDR343C	HXT6
NC_001136.10	1162957	1164660	YDR345C	HXT3
NC_001136.10	1167214	1168659	YDR346C	SVF1
NC_001136.10	1169178	1170143	YDR347W	MRP1
NC_001136.10	1170326	1171825	YDR348C	PAL1
NC_001136.10	1172386	1174176	YDR349C	YPS7
NC_001136.10	1176120	1178129	YDR350C	ATP22
NC_001136.10	1178666	1181260	YDR351W	SBE2
NC_001136.10	1181801	1182754	YDR352W	Vacuolar
NC_001136.10	1183299	1184258	YDR353W	TRR1
NC_001136.10	1184747	1185889	YDR354W	TRP4
NC_001136.10	1186107	1188941	YDR356W	SPC110
NC_001136.10	1189199	1189567	YMR199W	CLN1
NC_001136.10	1190059	1191732	YDR358W	GGA1
NC_001136.10	1191936	1194884	YDR359C	EAF1
NC_001136.10	1195412	1196263	YDR361C	BCP1
NC_001136.10	1196679	1198697	YDR362C	TFC6
NC_001136.10	1199183	1200553	YDR363W	ESC2
NC_001136.10	1202128	1202397	YDR363W-A	SEM1
NC_001136.10	1202843	1204210	YDR364C	CDC40
NC_001136.10	1204497	1206383	YDR365C	ESF1
NC_001136.10	1212792	1213614	YDR367W	KEI1
NC_001136.10	1213904	1214842	YDR368W	YPR1
NC_001136.10	1215016	1217580	YDR369C	XRS2
NC_001136.10	1217782	1219110	YDR370C	Uncharacterized
NC_001136.10	1219503	1220948	YDR371W	CTS2
NC_001136.10	1221112	1222149	YDR372C	VPS74
NC_001136.10	1222759	1223331	YDR373W	FRQ1
NC_001136.10	1223474	1224394	YDR374C	YTH
NC_001136.10	1224757	1225026	YDR374W-A	Uncharacterized
NC_001136.10	1225166	1226536	YDR375C	BCS1
NC_001136.10	1226822	1228303	YDR376W	ARH1
NC_001136.10	1228611	1228916	YDR377W	ATP17
NC_001136.10	1229349	1229720	YDR378C	LSM6
NC_001136.10	1230167	1233196	YDR379W	RGA2
NC_001136.10	1233278	1233517	YDR379C-A	Succinate
NC_001136.10	1234218	1236125	YDR380W	ARO10
NC_001136.10	1236465	1238004	YDR381W	YRA1
NC_001136.10	1238190	1238850	YDR381C-A	Uncharacterized
NC_001136.10	1239492	1239824	YDR382W	RPP2B
NC_001136.10	1239960	1240676	YDR383C	NKP1
NC_001136.10	1241204	1242031	YDR384C	ATO3
NC_001136.10	1243230	1245758	YOR133W	EFT1
NC_001136.10	1246084	1247982	YDR386W	MUS81
NC_001136.10	1248154	1249821	YDR387C	Probable
NC_001136.10	1250186	1251634	YDR388W	RVS167
NC_001136.10	1252537	1254501	YDR389W	SAC7
NC_001136.10	1254937	1256847	YDR390C	UBA2
NC_001136.10	1257358	1258056	YDR391C	Uncharacterized
NC_001136.10	1258696	1259709	YDR392W	SPT3
NC_001136.10	1259961	1261271	YDR393W	SHE9
NC_001136.10	1261681	1262967	YDR394W	RPT3
NC_001136.10	1263324	1266158	YDR395W	SXM1
NC_001136.10	1266201	1266948	YDR397C	NCB2
NC_001136.10	1267471	1269402	YDR398W	UTP5
NC_001136.10	1270068	1270733	YDR399W	HPT1
NC_001136.10	1271063	1272085	YDR400W	URH1
NC_001136.10	1272234	1273703	YDR402C	DIT2
NC_001136.10	1274602	1276212	YDR403W	DIT1
NC_001136.10	1276654	1277106	YDR404C	RPB7
NC_001136.10	1277646	1278437	YDR405W	MRP20
NC_001136.10	1279210	1283799	YDR406W	PDR15
NC_001136.10	1284069	1287938	YDR407C	TRS120
NC_001136.10	1288215	1288859	YDR408C	ADE8
NC_001136.10	1289406	1292120	YDR409W	SIZ1
NC_001136.10	1292372	1293091	YDR410C	STE14
NC_001136.10	1293369	1294394	YDR411C	DFM1
NC_001136.10	1294693	1295400	YDR412W	RRP17
NC_001136.10	1295598	1296686	YDR414C	ERD1
NC_001136.10	1297037	1298161	YDR415C	Probable
NC_001136.10	1298450	1301011	YDR416W	SYF1
NC_001136.10	1301616	1302113	YDR418W	RPL12B
NC_001136.10	1303174	1305072	YDR419W	RAD30
NC_001136.10	1306267	1311675	YDR420W	HKR1
NC_001136.10	1312040	1314892	YDR421W	ARO80
NC_001136.10	1315326	1317917	YDR422C	SIP1
NC_001136.10	1318046	1319275	YDR423C	CAD1
NC_001136.10	1319343	1319877	YDR424C	DYN2
NC_001136.10	1320064	1321941	YDR425W	SNX41
NC_001136.10	1322205	1323386	YDR427W	RPN9
NC_001136.10	1323454	1324239	YDR428C	BNA7
NC_001136.10	1324477	1325301	YDR429C	TIF35
NC_001136.10	1325501	1328470	YDR430C	CYM1
NC_001136.10	1328783	1330027	YDR432W	NPL3
NC_001136.10	1331237	1332841	YDR434W	GPI17
NC_001136.10	1332983	1333969	YDR435C	PPM1
NC_001136.10	1334821	1336953	YDR436W	PPZ2
NC_001136.10	1337352	1337774	YDR437W	GPI19
NC_001136.10	1338274	1339386	YDR438W	THI74
NC_001136.10	1339676	1340719	YDR439W	LRS4
NC_001136.10	1342493	1344241	YDR440W	DOT1
NC_001136.10	1344517	1345062	YDR441C	APT2
NC_001136.10	1345676	1349938	YDR443C	SSN2
NC_001136.10	1350311	1352353	YDR444W	Putative
NC_001136.10	1353725	1354633	YDR446W	ECM11
NC_001136.10	1354687	1355588	YDR447C	RPS17B
NC_001136.10	1356065	1357369	YDR448W	ADA2
NC_001136.10	1357580	1358902	YDR449C	UTP6
NC_001136.10	1359825	1360994	YML026C	RPS18B
NC_001136.10	1361120	1362181	YDR451C	YHP1
NC_001136.10	1362917	1364902	YDR452W	PPN1
NC_001136.10	1365072	1365662	YDR453C	TSA2
NC_001136.10	1366264	1366827	YDR454C	GUK1
NC_001136.10	1367485	1369386	YDR456W	NHX1
NC_001136.10	1369790	1379596	YDR457W	TOM1
NC_001136.10	1380055	1382046	YDR458C	HEH2
NC_001136.10	1382319	1383443	YDR459C	PFA5
NC_001136.10	1383811	1384776	YDR460W	TFB3
NC_001136.10	1385524	1385766	YDR461C-A	Uncharacterized
NC_001136.10	1386073	1386516	YDR462W	MRPL28
NC_001136.10	1386816	1388375	YDR463W	STP1
NC_001136.10	1388872	1393179	YDR464W	SPP41
NC_001136.10	1393336	1394574	YDR465C	RMT2
NC_001136.10	1395121	1397817	YDR466W	PKH3
NC_001136.10	1398026	1398700	YDR468C	TLG1
NC_001136.10	1399015	1399542	YDR469W	SDC1
NC_001136.10	1399706	1401214	YDR470C	UGO1
NC_001136.10	1401726	1402788	YDR471W	RPL27B
NC_001136.10	1403322	1404173	YDR472W	TRS31
NC_001136.10	1404445	1405854	YDR473C	PRP3
NC_001136.10	1407464	1410094	YDR475C	JIP4
NC_001136.10	1410453	1411127	YDR476C	Uncharacterized
NC_001136.10	1412373	1414274	YDR477W	SNF1
NC_001136.10	1414575	1415171	YDR478W	SNM1
NC_001136.10	1415210	1416874	YDR479C	PEX29
NC_001136.10	1417399	1418370	YDR480W	DIG2
NC_001136.10	1418550	1420250	YDR481C	PHO8
NC_001136.10	1420431	1420838	YDR482C	CWC21
NC_001136.10	1421157	1422485	YDR483W	KRE2
NC_001136.10	1422763	1424688	YDR484W	VPS52
NC_001136.10	1424820	1427252	YDR485C	VPS72
NC_001136.10	1427431	1428120	YDR486C	VPS60
NC_001136.10	1428354	1428980	YDR487C	RIB3
NC_001136.10	1429188	1430789	YDR488C	PAC11
NC_001136.10	1431012	1431896	YDR489W	SLD5
NC_001136.10	1431968	1434268	YDR490C	PKH1
NC_001136.10	1434500	1434682	YDR491C	Putative
NC_001136.10	1434924	1435874	YDR492W	IZH1
NC_001136.10	1436322	1436588	YDR493W	MZM1
NC_001136.10	1436930	1438015	YDR494W	RSM28
NC_001136.10	1438115	1441150	YDR495C	VPS3
NC_001136.10	1441433	1443403	YDR496C	PUF6
NC_001136.10	1443713	1445467	YDR497C	ITR1
NC_001136.10	1445843	1446994	YDR498C	SEC20
NC_001136.10	1447830	1450073	YDR499W	LCD1
NC_001136.10	1450112	1450926	YDR500C	RPL37B
NC_001136.10	1451353	1452918	YDR501W	PLM2
NC_001136.10	1453310	1454464	YDR502C	SAM2
NC_001136.10	1455042	1455866	YDR503C	LPP1
NC_001136.10	1456695	1459220	YDR505C	PSP1
NC_001136.10	1459728	1461488	YDR506C	Putative
NC_001136.10	1462358	1465786	YDR507C	GIN4
NC_001136.10	1466453	1468444	YDR508C	GNP1
NC_001136.10	1469400	1470418	YDR511W	ACN9
NC_001136.10	1470500	1470940	YDR512C	EMI1
NC_001136.10	1471017	1471448	YDR513W	GRX2
NC_001136.10	1471548	1472999	YDR514C	Uncharacterized
NC_001136.10	1473429	1474772	YDR515W	SLF1
NC_001136.10	1474974	1476476	YDR516C	EMI2
NC_001136.10	1477239	1478357	YDR517W	GRH1
NC_001136.10	1478608	1480161	YDR518W	EUG1
NC_001136.10	1480425	1480832	YDR519W	FPR2
NC_001136.10	1481085	1483403	YDR520C	URC2
NC_001136.10	1483795	1485303	YDR522C	SPS2
NC_001136.10	1485566	1487038	YDR523C	SPS1
NC_001136.10	1487542	1488990	YDR524C	AGE1
NC_001136.10	1489598	1489798	YDR524C-B	Uncharacterized
NC_001136.10	1491094	1492413	YDR527W	RBA50
NC_001136.10	1494586	1495857	YDR528W	HLR1
NC_001136.10	1496165	1496548	YDR529C	QCR7
NC_001136.10	1496791	1497768	YDR530C	APA2
NC_001136.10	1498232	1499335	YDR531W	CAB1
NC_001136.10	1499396	1500553	YDR532C	KRE28
NC_001136.10	1501447	1502160	YDR533C	HSP31
NC_001136.10	1503314	1504900	YDR534C	FIT1
NC_001136.10	1508005	1509714	YDR536W	STL1
NC_001136.10	1510902	1511630	YDR538W	PAD1
NC_001136.10	1512094	1513605	YDR539W	FDC1
NC_001136.10	1517136	1517675	YDR540C	IRC4
NC_001136.10	1519664	1520698	YDR541C	Putative
NC_001136.10	1523249	1523611	YDR542W	PAU10
NC_001136.10	1526281	1530562	YPL283W-A	Putative
NC_001137.3	1413	5753	YPL283W-A	Putative
NC_001137.3	7230	7553	YEL073C	Uncharacterized
NC_001137.3	13720	14415	YEL072W	RMD6
NC_001137.3	16355	17845	YEL071W	DLD3
NC_001137.3	19589	21097	YNR073C	Mannitol
NC_001137.3	21537	23231	YEL069C	HXT13
NC_001137.3	25646	25978	YEL068C	Uncharacterized
NC_001137.3	26667	27206	YEL066W	HPA3
NC_001137.3	27657	29543	YEL065W	SIT1
NC_001137.3	29797	31239	YEL064C	AVT2
NC_001137.3	31694	33466	YEL063C	CAN1
NC_001137.3	34380	36254	YEL062W	NPR2
NC_001137.3	36535	39537	YEL061C	CIN8
NC_001137.3	40046	41953	YEL060C	PRB1
NC_001137.3	43252	44925	YEL058W	PCM1
NC_001137.3	45020	45721	YEL057C	Uncharacterized
NC_001137.3	47168	48373	YEL056W	HAT2
NC_001137.3	48471	51539	YEL055C	POL5
NC_001137.3	52721	53218	YDR418W	RPL12B
NC_001137.3	53901	56102	YEL053C	MAK10
NC_001137.3	56571	58100	YEL052W	AFG1
NC_001137.3	58378	59148	YEL051W	VMA8
NC_001137.3	59670	60851	YEL050C	RML2
NC_001137.3	63728	64090	YEL049W	PAU2
NC_001137.3	64709	66797	YEL047C	Fumarate
NC_001137.3	67629	68792	YEL046C	GLY1
NC_001137.3	69757	70257	YEL044W	IES6
NC_001137.3	70478	73348	YEL043W	Uncharacterized
NC_001137.3	73771	75327	YEL042W	GDA1
NC_001137.3	75944	77431	YEL041W	YEF1
NC_001137.3	78053	79456	YEL040W	UTR2
NC_001137.3	79636	79977	YEL039C	CYC7
NC_001137.3	80462	81145	YEL038W	UTR4
NC_001137.3	81407	82603	YEL037C	RAD23
NC_001137.3	83050	84552	YEL036C	ANP1
NC_001137.3	85676	86149	YEL034W	HYP2
NC_001137.3	86937	89852	YEL032W	MCM3
NC_001137.3	90258	93905	YEL031W	SPF1
NC_001137.3	94644	96578	YEL030W	ECM10
NC_001137.3	96858	97796	YEL029C	BUD16
NC_001137.3	98668	99129	YEL028W	Putative
NC_001137.3	100769	101251	YEL027W	VMA3
NC_001137.3	101943	102323	YEL026W	SNU13
NC_001137.3	102581	106147	YEL025C	Uncharacterized
NC_001137.3	107260	107907	YEL024W	RIP1
NC_001137.3	108504	110552	YEL023C	Uncharacterized
NC_001137.3	111421	115800	YEL022W	GEA2
NC_001137.3	116167	116970	YEL021W	URA3
NC_001137.3	117211	117474	YEL020W-A	TIM9
NC_001137.3	118617	120299	YEL020C	Putative
NC_001137.3	120498	121301	YEL019C	MMS21
NC_001137.3	121471	122310	YEL018W	EAF5
NC_001137.3	123657	124670	YEL017W	GTT3
NC_001137.3	124737	126218	YEL016C	NPP2
NC_001137.3	126629	128284	YEL015W	EDC3
NC_001137.3	128825	130561	YEL013W	VAC8
NC_001137.3	131668	132551	YEL012W	UBC8
NC_001137.3	133120	135234	YEL011W	GLC3
NC_001137.3	138918	139763	YEL009C	GCN4
NC_001137.3	140650	140892	YEL008W	Putative
NC_001137.3	141892	143892	YEL007W	Uncharacterized
NC_001137.3	144327	145334	YEL006W	YEA6
NC_001137.3	145907	146755	YEL005C	VAB2
NC_001137.3	148176	148599	YEL003W	GIM4
NC_001137.3	148722	150014	YEL002C	WBP1
NC_001137.3	150301	150978	YEL001C	IRC22
NC_001137.3	153520	155808	YER001W	MNN1
NC_001137.3	156803	157498	YER002W	NOP16
NC_001137.3	157736	159118	YER003C	PMI40
NC_001137.3	159580	160275	YER004W	FMP52
NC_001137.3	160550	162442	YER005W	YND1
NC_001137.3	162723	164285	YER006W	NUG1
NC_001137.3	164527	166083	YER007W	PAC2
NC_001137.3	166121	166916	YER007C-A	TMA20
NC_001137.3	167808	171818	YER008C	SEC3
NC_001137.3	172115	172492	YER009W	NTF2
NC_001137.3	172634	173338	YER010C	Uncharacterized
NC_001137.3	175248	176012	YER011W	TIR1
NC_001137.3	177835	178431	YER012W	PRE1
NC_001137.3	178841	182278	YER013W	PRP22
NC_001137.3	182600	184219	YER014W	HEM14
NC_001137.3	184541	186775	YER015W	FAA2
NC_001137.3	188277	189311	YER016W	BIM1
NC_001137.3	189503	191788	YER017C	AFG3
NC_001137.3	191959	192624	YER018C	SPC25
NC_001137.3	192797	194230	YER019W	ISC1
NC_001137.3	194273	194539	YER019C-A	SEB2
NC_001137.3	195168	196517	YER020W	GPA2
NC_001137.3	196948	198519	YER021W	RPN3
NC_001137.3	198812	200875	YER022W	SRB4
NC_001137.3	201076	201936	YER023W	PRO3
NC_001137.3	202192	204963	YER024W	YAT2
NC_001137.3	205251	206834	YER025W	GCD11
NC_001137.3	207644	208474	YER026C	CHO1
NC_001137.3	208979	210232	YER027C	GAL83
NC_001137.3	210692	211876	YER028C	MIG3
NC_001137.3	212587	213177	YER029C	SMB1
NC_001137.3	213437	213898	YER030W	CHZ1
NC_001137.3	214076	214747	YER031C	YPT31
NC_001137.3	214916	217693	YER032W	FIR1
NC_001137.3	218057	221287	YER033C	ZRG8
NC_001137.3	221846	222403	YER034W	Uncharacterized
NC_001137.3	222639	223076	YER035W	EDC2
NC_001137.3	223367	225199	YER036C	ARB1
NC_001137.3	225889	226854	YER037W	PHM8
NC_001137.3	226858	228252	YER038C	KRE29
NC_001137.3	228456	229205	YER039C	HVG1
NC_001137.3	229795	231987	YER040W	GLN3
NC_001137.3	232461	234740	YER041W	YEN1
NC_001137.3	234937	235491	YER042W	MXR1
NC_001137.3	235770	237119	YER043C	SAH1
NC_001137.3	237570	238016	YER044C	ERG28
NC_001137.3	238460	239774	YER044C-A	2004-05-01
NC_001137.3	240032	241501	YER045C	ACA1
NC_001137.3	243180	243611	YER046W	SPO73
NC_001137.3	243810	246503	YER047C	SAP1
NC_001137.3	246982	248157	YER048C	CAJ1
NC_001137.3	250718	251002	YER048W-A	ISD11
NC_001137.3	251728	253662	YER049W	TPA1
NC_001137.3	253971	254423	YER050C	RSM18
NC_001137.3	254656	256134	YER051W	JHD1
NC_001137.3	256375	257958	YER052C	HOM3
NC_001137.3	258737	259639	YER053C	PIC2
NC_001137.3	262052	263698	YER054C	GIP2
NC_001137.3	264892	265785	YER055C	HIS1
NC_001137.3	266512	268113	YER056C	FCY2
NC_001137.3	269339	270279	YER056C-A	RPL34A
NC_001137.3	270737	271126	YER057C	HMF1
NC_001137.3	271768	272091	YER058W	PET117
NC_001137.3	272624	273886	YER059W	PCL6
NC_001137.3	274567	276153	YER060W	FCY21
NC_001137.3	276572	278164	YER060W-A	FCY22
NC_001137.3	278298	279626	YER061C	CEM1
NC_001137.3	279930	280682	YER062C	HOR2
NC_001137.3	281710	282366	YER063W	THO1
NC_001137.3	282705	284222	YER064C	Putative
NC_001137.3	285241	286914	YER065C	ICL1
NC_001137.3	289639	290799	YFL009W	CDC4
NC_001137.3	292066	292551	YER067W	RGI1
NC_001137.3	293050	294813	YER068W	MOT2
NC_001137.3	295410	298001	ARG5%2C6	Protein
NC_001137.3	298950	301616	YER070W	RNR1
NC_001137.3	301947	302327	YER071C	TDA2
NC_001137.3	302806	303195	YER072W	VTC1
NC_001137.3	304030	305592	YER073W	ALD5
NC_001137.3	306271	307300	YIL069C	RPS24B
NC_001137.3	307584	308197	YER074W-A	YOS1
NC_001137.3	308413	311199	YER075C	PTP3
NC_001137.3	312590	313498	YER076C	Putative
NC_001137.3	314534	316600	YER077C	Uncharacterized
NC_001137.3	316807	318342	YER078C	ICP55
NC_001137.3	318920	319552	YER079W	Uncharacterized
NC_001137.3	319963	321846	YER080W	AIM9
NC_001137.3	322686	324095	YER081W	SER3
NC_001137.3	324272	325936	YER082C	UTP7
NC_001137.3	326174	327031	YER083C	GET2
NC_001137.3	327245	327451	YER084W	Uncharacterized
NC_001137.3	327619	328140	YER085C	Uncharacterized
NC_001137.3	328477	330207	YER086W	ILV1
NC_001137.3	330576	332306	YER087W	AIM10
NC_001137.3	332582	332830	YER087C-B	SBH1
NC_001137.3	333176	335188	YER088C	DOT6
NC_001137.3	335946	337340	YER089C	PTC2
NC_001137.3	337949	339472	YER090W	TRP2
NC_001137.3	339864	342167	YER091C	MET6
NC_001137.3	342855	343232	YER092W	IES5
NC_001137.3	343320	347612	YER093C	TSC11
NC_001137.3	347912	348400	YER093C-A	AIM11
NC_001137.3	348729	349346	YER094C	PUP3
NC_001137.3	349980	351182	YER095W	RAD51
NC_001137.3	351698	353236	YER096W	SHC1
NC_001137.3	355466	357730	YER098W	UBP9
NC_001137.3	358105	359061	YER099C	PRS2
NC_001137.3	359562	360314	YER100W	UBC6
NC_001137.3	360502	361794	YER101C	AST2
NC_001137.3	363100	363702	YER102W	RPS8B
NC_001137.3	364589	366517	YER103W	SSA4
NC_001137.3	366802	367428	YER104W	RTT105
NC_001137.3	367838	372013	YER105C	NUP157
NC_001137.3	372326	373234	YER106W	MAM1
NC_001137.3	373448	374545	YER107C	GLE2
NC_001137.3	375215	377614	YER109C	FLO8
NC_001137.3	378762	382103	YER110C	KAP123
NC_001137.3	382595	385876	YER111C	SWI4
NC_001137.3	387232	387795	YER112W	LSM4
NC_001137.3	387932	390052	YER113C	TMN3
NC_001137.3	390590	393712	YER114C	BOI2
NC_001137.3	394292	394867	YER115C	SPR6
NC_001137.3	395348	396172	YER116C	SLX8
NC_001137.3	396741	397802	YER117W	RPL23B
NC_001137.3	397952	399055	YER118C	SHO1
NC_001137.3	399496	400842	YER119C	AVT6
NC_001137.3	401135	401869	YER120W	SCS2
NC_001137.3	402375	402719	YER121W	Uncharacterized
NC_001137.3	402871	404352	YER122C	GLO3
NC_001137.3	404813	406387	YER123W	YCK3
NC_001137.3	407342	409063	YER124C	DSE1
NC_001137.3	410189	412618	YER125W	RSP5
NC_001137.3	413394	414179	YER126C	NSA2
NC_001137.3	414481	415554	YER127W	LCP5
NC_001137.3	415859	416470	YER128W	Uncharacterized
NC_001137.3	417281	420709	YER129W	SAK1
NC_001137.3	421115	422446	YER130C	Zinc
NC_001137.3	423503	424448	YER131W	RPS26B
NC_001137.3	425188	430449	YER132C	PMD1
NC_001137.3	432426	433958	YER133W	GLC7
NC_001137.3	437267	437803	YER134C	Putative
NC_001137.3	437952	438344	YER135C	Putative
NC_001137.3	439616	440971	YER136W	GDI1
NC_001137.3	441373	441819	YER137C	Uncharacterized
NC_001137.3	450563	451243	YER139C	RTR1
NC_001137.3	451565	453235	YER140W	Protein
NC_001137.3	453459	454919	YER141W	COX15
NC_001137.3	455146	456036	YER142C	MAG1
NC_001137.3	456319	457605	YER143W	DDI1
NC_001137.3	457806	460223	YER144C	UBP5
NC_001137.3	460526	461740	YER145C	FTR1
NC_001137.3	462585	462866	YER146W	LSM5
NC_001137.3	462968	464842	YER147C	SCC4
NC_001137.3	465303	466025	YER148W	SPT15
NC_001137.3	466208	467470	YER149C	PEA2
NC_001137.3	468370	468816	YER150W	SPI1
NC_001137.3	469686	472424	YER151C	UBP3
NC_001137.3	472657	473988	YER152C	Uncharacterized
NC_001137.3	474041	474805	YER153C	PET122
NC_001137.3	475020	476228	YER154W	OXA1
NC_001137.3	476345	482848	YER155C	BEM2
NC_001137.3	483325	484305	YER156C	UPF0160
NC_001137.3	484788	487193	YER157W	COG3
NC_001137.3	488857	490578	YER158C	Uncharacterized
NC_001137.3	491530	491958	YER159C	BUR6
NC_001137.3	499347	500348	YER161C	SPT2
NC_001137.3	500630	502894	YER162C	RAD4
NC_001137.3	503084	503782	YER163C	Cation
NC_001137.3	505392	509798	YER164W	CHD1
NC_001137.3	510373	512106	YER165W	PAB1
NC_001137.3	512744	517459	YER166W	DNF1
NC_001137.3	518216	520771	YER167W	BCK2
NC_001137.3	521029	522618	YER168C	CCA1
NC_001137.3	523369	525759	YER169W	RPH1
NC_001137.3	525974	526651	YER170W	ADK2
NC_001137.3	527082	529418	YER171W	RAD3
NC_001137.3	529530	536021	YER172C	BRR2
NC_001137.3	536300	538279	YER173W	RAD24
NC_001137.3	538434	539168	YER174C	GRX4
NC_001137.3	539464	540363	YER175C	TMT1
NC_001137.3	541690	545055	YER176W	ECM32
NC_001137.3	545611	546414	YER177W	BMH1
NC_001137.3	546748	548079	YER178W	PDA1
NC_001137.3	548421	549517	YER179W	DMC1
NC_001137.3	549724	550527	YER180C	ISC10
NC_001137.3	550865	551122	YER180C-A	SLO1
NC_001137.3	552525	553259	YER182W	FMP10
NC_001137.3	553334	553969	YER183C	FAU1
NC_001137.3	556296	558680	YER184C	Uncharacterized
NC_001137.3	559454	560365	YER185W	PUG1
NC_001137.3	561705	562625	YER186C	Uncharacterized
NC_001137.3	566230	567382	YER187W	Uncharacterized
NC_001137.3	568043	568685	YER188W	Putative
NC_001137.3	570052	570647	YBL109W	Putative
NC_001137.3	571115	575379	YPL283W-A	Putative
NC_001137.3	571155	571523	YER189W	Uncharacterized
NC_001137.3	575045	576525	YPL283C	YRF1-7
NC_001138.5	29	3975	YBL113C	Uncharacterized
NC_001138.5	6426	7565	YFL062W	COS4
NC_001138.5	9545	10222	YNL335W	DDI3
NC_001138.5	10301	10969	YFL060C	SNO3
NC_001138.5	11363	12259	YFL059W	SNZ3
NC_001138.5	12929	13951	YFL058W	THI5
NC_001138.5	14305	14763	YFL057C	AAD16
NC_001138.5	14793	15431	YFL056C	AAD6
NC_001138.5	17004	18680	YFL055W	AGP3
NC_001138.5	20847	22787	YFL054C	Uncharacterized
NC_001138.5	23423	25198	YFL053W	DAK2
NC_001138.5	28232	29629	YFL052W	Uncharacterized
NC_001138.5	30058	30540	YFL051C	Uncharacterized
NC_001138.5	33272	35848	YFL050C	ALR2
NC_001138.5	36803	38674	YFL049W	SWP82
NC_001138.5	38843	40180	YFL048C	EMP47
NC_001138.5	40421	42565	YFL047W	RGD2
NC_001138.5	42815	43438	YFL046W	FMP32
NC_001138.5	43628	44392	YFL045C	SEC53
NC_001138.5	44655	45560	YFL044C	OTU1
NC_001138.5	45720	47744	YFL042C	Uncharacterized
NC_001138.5	48740	48925	YFL041W-A	Uncharacterized
NC_001138.5	49139	51007	YFL041W	FET5
NC_001138.5	51350	52972	YFL040W	Probable
NC_001138.5	53260	54907	YFL039C	ACT1
NC_001138.5	55366	55986	YFL038C	YPT1
NC_001138.5	56336	57709	YFL037W	TUB2
NC_001138.5	58782	62837	YFL036W	RPO41
NC_001138.5	63016	64034	YFL034C-B	MOB2
NC_001138.5	64182	64969	YFL034C-A	RPL22B
NC_001138.5	65477	68698	YFL034W	Uncharacterized
NC_001138.5	69115	74427	YFL033C	RIM15
NC_001138.5	75179	75871	YFL031W	HAC1
NC_001138.5	76831	77988	YFL030W	AGX1
NC_001138.5	78055	79161	YFL029C	CAK1
NC_001138.5	79344	80213	YFL028C	CAF16
NC_001138.5	80419	81912	YFL027C	GYP8
NC_001138.5	82580	83875	YFL026W	STE2
NC_001138.5	84145	87234	YFL025C	BST1
NC_001138.5	87847	90345	YFL024C	EPL1
NC_001138.5	90986	93376	YFL023W	BUD27
NC_001138.5	93499	95010	YFL022C	FRS2
NC_001138.5	96083	97498	YFL021W	GAT1
NC_001138.5	99231	99599	YFL020C	PAU5
NC_001138.5	101628	103127	YFL018C	LPD1
NC_001138.5	103699	103932	YFL017W-A	SMX2
NC_001138.5	103983	104462	YFL017C	GNA1
NC_001138.5	104701	106236	YFL016C	MDJ1
NC_001138.5	107256	107585	YFL014W	HSP12
NC_001138.5	107852	109930	YFL013C	IES1
NC_001138.5	110647	111093	YFL012W	Uncharacterized
NC_001138.5	112345	113985	YFL011W	HXT10
NC_001138.5	115108	115743	YFL010C	WWM1
NC_001138.5	116145	118484	YFL009W	CDC4
NC_001138.5	119429	123106	YFL008W	SMC1
NC_001138.5	123479	129910	YFL007W	BLM10
NC_001138.5	130334	130981	YFL005W	SEC4
NC_001138.5	131810	134296	YFL004W	VTC2
NC_001138.5	134521	137157	YFL003C	MSH4
NC_001138.5	145114	146934	YFL002C	SPB4
NC_001138.5	147131	148459	YFL001W	DEG1
NC_001138.5	149110	149724	YFR001W	LOC1
NC_001138.5	150016	152535	YFR002W	NIC96
NC_001138.5	152657	153124	YFR003C	YPI1
NC_001138.5	153393	154313	YFR004W	RPN11
NC_001138.5	154527	155873	YFR005C	SAD1
NC_001138.5	156304	157752	YFR006W	Uncharacterized
NC_001138.5	159299	160360	YFR007W	YFH7
NC_001138.5	160535	161200	YFR008W	FAR7
NC_001138.5	162488	164746	YFR009W	GCN20
NC_001138.5	165067	166566	YFR010W	UBP6
NC_001138.5	166746	167258	YFR011C	AIM13
NC_001138.5	167888	169310	YFR012W	Putative
NC_001138.5	169922	172285	YFR013W	IOC3
NC_001138.5	172537	173877	YFR014C	CMK1
NC_001138.5	174265	176391	YFR015C	GSY1
NC_001138.5	177042	180743	YFR016C	Uncharacterized
NC_001138.5	182274	182861	YFR017C	Uncharacterized
NC_001138.5	183131	184222	YFR018C	Uncharacterized
NC_001138.5	184502	191338	YFR019W	FAB1
NC_001138.5	192737	193435	YFR020W	Uncharacterized
NC_001138.5	194812	196314	YFR021W	ATG18
NC_001138.5	196833	199034	YFR022W	ROG3
NC_001138.5	199874	201709	YFR023W	PES4
NC_001138.5	201960	203470	YFR024C-A	LSB3
NC_001138.5	203743	204750	YFR025C	HIS2
NC_001138.5	205748	206257	YFR026C	ULI1
NC_001138.5	207452	208297	YFR027W	ECO1
NC_001138.5	208413	210068	YFR028C	CDC14
NC_001138.5	210937	212973	YFR029W	PTR3
NC_001138.5	213312	216419	YFR030W	MET10
NC_001138.5	216594	220106	YFR031C	SMC2
NC_001138.5	220507	221461	YIL018W	RPL2B
NC_001138.5	222090	222959	YFR032C	RRT5
NC_001138.5	223131	223973	YFR032C-B	Uncharacterized
NC_001138.5	224326	224769	YFR033C	QCR6
NC_001138.5	225020	225958	YFR034C	PHO4
NC_001138.5	226963	227337	YFR036W	CDC26
NC_001138.5	227513	229186	YFR037C	RSC8
NC_001138.5	229380	231941	YFR038W	IRC5
NC_001138.5	232012	233544	YFR039C	Uncharacterized
NC_001138.5	234242	237250	YFR040W	SAP155
NC_001138.5	237368	238255	YFR041C	ERJ5
NC_001138.5	238458	239060	YFR042W	KEG1
NC_001138.5	239114	239827	YFR043C	IRC6
NC_001138.5	239992	241437	YFR044C	DUG1
NC_001138.5	241998	242999	YFR045W	Uncharacterized
NC_001138.5	243074	244159	YFR046C	CNN1
NC_001138.5	244279	245166	YFR047C	BNA6
NC_001138.5	246146	248134	YFR048W	RMD8
NC_001138.5	248523	248894	YFR049W	YMR31
NC_001138.5	249066	249866	YFR050C	PRE4
NC_001138.5	250163	251803	YFR051C	RET2
NC_001138.5	252505	253329	YFR052W	RPN12
NC_001138.5	253592	255049	YFR053C	HXK1
NC_001138.5	258855	259241	YFR054C	Uncharacterized
NC_001138.5	264204	265226	YFR055W	IRC7
NC_001139.9	2790	3932	YGL263W	COS12
NC_001139.9	5312	5839	YGL262W	Putative
NC_001139.9	6290	6652	YBL108C-A	PAU9
NC_001139.9	8470	8967	YGL259W	YPS5
NC_001139.9	9162	9395	YGL258W-A	Uncharacterized
NC_001139.9	11110	11730	YGL258W	VEL1
NC_001139.9	12481	14157	YGL257C	MNT2
NC_001139.9	15159	16307	YGL256W	ADH4
NC_001139.9	20978	22108	YGL255W	ZRT1
NC_001139.9	22304	23203	YGL254W	FZF1
NC_001139.9	23935	25395	YGL253W	HXK2
NC_001139.9	25718	27484	YGL252C	RTG2
NC_001139.9	27921	31636	YGL251C	HFM1
NC_001139.9	31910	32635	YGL250W	RMR1
NC_001139.9	33098	35212	YGL249W	ZIP2
NC_001139.9	35653	36762	YGL248W	PDE1
NC_001139.9	36933	37526	YGL247W	BRR6
NC_001139.9	37617	38780	YGL246C	RAI1
NC_001139.9	39023	41149	YGL245W	GUS1
NC_001139.9	41498	43174	YGL244W	RTF1
NC_001139.9	43355	44509	YGL243W	TAD1
NC_001139.9	44652	45197	YGL242C	Ankyrin
NC_001139.9	45445	48459	YGL241W	KAP114
NC_001139.9	48613	49365	YGL240W	DOC1
NC_001139.9	49552	52434	YGL238W	CSE1
NC_001139.9	52731	53528	YGL237C	HAP2
NC_001139.9	53787	55796	YGL236C	MTO1
NC_001139.9	56482	58890	ADE5%2C7	Bifunctional
NC_001139.9	59122	63002	YGL233W	SEC15
NC_001139.9	63048	63620	YGL231C	EMC4
NC_001139.9	63772	64215	YGL230C	Uncharacterized
NC_001139.9	64503	66959	YGL229C	SAP4
NC_001139.9	67598	69331	YGL228W	SHE10
NC_001139.9	69671	72547	YGL227W	VID30
NC_001139.9	72597	73235	YGL226C-A	OST5
NC_001139.9	73340	73711	YGL226W	MTC3
NC_001139.9	74746	75045	YIL059C	Uncharacterized
NC_001139.9	76894	77907	YGL225W	VRG4
NC_001139.9	78015	78857	YGL224C	SDT1
NC_001139.9	79112	80365	YGL223C	COG1
NC_001139.9	80659	81186	YGL222C	EDC1
NC_001139.9	81426	82292	YGL221C	NIF3
NC_001139.9	82374	82736	YGL220W	FRA2
NC_001139.9	82878	84257	YGL219C	MDM34
NC_001139.9	84885	87302	YGL216W	KIP3
NC_001139.9	87981	89339	YGL215W	CLG1
NC_001139.9	90054	91247	YGL213C	SKI8
NC_001139.9	91432	92382	YGL212W	VAM7
NC_001139.9	92512	93591	YGL211W	NCS6
NC_001139.9	93792	94460	YGL210W	YPT32
NC_001139.9	95858	97006	YGL209W	MIG2
NC_001139.9	97338	98585	YGL208W	SIP2
NC_001139.9	98969	102076	YGL207W	SPT16
NC_001139.9	102543	107504	YGL206C	CHC1
NC_001139.9	108158	110404	YGL205W	POX1
NC_001139.9	112475	114664	YGL203C	KEX1
NC_001139.9	116059	117561	YGL202W	ARO8
NC_001139.9	117854	120907	YGL201C	MCM6
NC_001139.9	122694	123305	YGL200C	EMP24
NC_001139.9	123572	124042	YGL199C	Putative
NC_001139.9	123591	124298	YGL198W	YIP4
NC_001139.9	124698	129161	YGL197W	MDS3
NC_001139.9	129883	131169	YGL196W	DSD1
NC_001139.9	131525	139543	YGL195W	GCN1
NC_001139.9	139719	139961	YGL194C-A	Uncharacterized
NC_001139.9	140368	141726	YGL194C	HOS2
NC_001139.9	142246	144048	YGL192W	IME4
NC_001139.9	144808	145197	YGL191W	COX13
NC_001139.9	145809	147389	YGL190C	CDC55
NC_001139.9	148229	148588	YGL189C	RPS26A
NC_001139.9	149704	150171	YGL187C	COX4
NC_001139.9	151037	152776	YGL186C	TPN1
NC_001139.9	153167	154306	YGL185C	Putative
NC_001139.9	154615	156012	YGL184C	STR3
NC_001139.9	156543	157596	YGL183C	MND1
NC_001139.9	157906	159096	YGL181W	GTS1
NC_001139.9	160065	162758	YGL180W	ATG1
NC_001139.9	163409	165091	YGL179C	TOS3
NC_001139.9	167559	170571	YGL178W	MPT5
NC_001139.9	171415	173079	YGL176C	Uncharacterized
NC_001139.9	173285	174322	YGL175C	SAE2
NC_001139.9	174545	175345	YGL174W	BUD13
NC_001139.9	175527	180113	YGL173C	KEM1
NC_001139.9	180700	182118	YGL172W	NUP49
NC_001139.9	182390	184084	YGL171W	ROK1
NC_001139.9	184153	185394	YGL170C	SPO74
NC_001139.9	186086	187339	YGL169W	SUA5
NC_001139.9	187616	190468	YGL167C	PMR1
NC_001139.9	191129	191806	YGL166W	CUP2
NC_001139.9	191978	193300	YGL164C	YRB30
NC_001139.9	193707	196403	YGL163C	RAD54
NC_001139.9	198138	199037	YGL162W	SUT1
NC_001139.9	199210	200142	YGL161C	YIP5
NC_001139.9	200561	202273	YGL160W	AIM14
NC_001139.9	202721	203833	YGL159W	Uncharacterized
NC_001139.9	207033	208571	YGL158W	RCK1
NC_001139.9	209006	210049	YGL157W	ARI1
NC_001139.9	210416	213667	YGL156W	AMS1
NC_001139.9	214081	215211	YGL155W	CDC43
NC_001139.9	215278	216096	YGL154C	LYS5
NC_001139.9	216273	217298	YGL153W	PEX14
NC_001139.9	217524	220922	YGL151W	NUT1
NC_001139.9	221104	225573	YGL150C	INO80
NC_001139.9	226399	227529	YGL148W	ARO2
NC_001139.9	227754	228329	YGL147C	RPL9A
NC_001139.9	228751	229686	YGL146C	RRT6
NC_001139.9	230243	232348	YGL145W	TIP20
NC_001139.9	232450	234507	YGL144C	ROG1
NC_001139.9	234717	235958	YGL143C	MRF1
NC_001139.9	236269	238119	YGL142C	GPI10
NC_001139.9	238353	241085	YGL141W	HUL5
NC_001139.9	241353	245012	YGL140C	Uncharacterized
NC_001139.9	245716	248124	YGL139W	FLC3
NC_001139.9	248494	249531	YGL138C	Uncharacterized
NC_001139.9	249869	252738	YGL137W	SEC27
NC_001139.9	252897	253859	YGL136C	MRM2
NC_001139.9	254641	255294	YGL135W	RPL1B
NC_001139.9	255663	256964	YGL134W	PCL10
NC_001139.9	257707	261501	YGL133W	ITC1
NC_001139.9	261648	265859	YGL131C	SNT2
NC_001139.9	266145	267524	YGL130W	CEG1
NC_001139.9	267723	269075	YGL129C	RSM23
NC_001139.9	269293	270775	YGL128C	CWC23
NC_001139.9	270997	272139	YGL126W	SCS3
NC_001139.9	272520	274322	YGL125W	MET13
NC_001139.9	274780	276714	YGL124C	MON1
NC_001139.9	277617	278381	YGL123W	RPS2
NC_001139.9	278946	280523	YGL122C	NAB2
NC_001139.9	280777	281157	YGL121C	GPG1
NC_001139.9	281634	283937	YGL120C	PRP43
NC_001139.9	284442	285947	YGL119W	COQ8
NC_001139.9	288512	289309	YGL117W	Uncharacterized
NC_001139.9	289809	291641	YGL116W	CDC20
NC_001139.9	292033	293001	YGL115W	SNF4
NC_001139.9	293460	295637	YGL114W	Putative
NC_001139.9	295932	297938	YGL113W	SLD3
NC_001139.9	298178	299728	YGL112C	TAF6
NC_001139.9	299978	301369	YGL111W	NSA1
NC_001139.9	301537	303411	YGL110C	CUE3
NC_001139.9	303649	304071	YGL108C	Uncharacterized
NC_001139.9	304333	306273	YGL107C	RMD9
NC_001139.9	306560	307009	YGL106W	MLC1
NC_001139.9	307437	308567	YGL105W	ARC1
NC_001139.9	308713	310173	YGL104C	VPS73
NC_001139.9	310930	312014	YGL103W	RPL28
NC_001139.9	312193	312840	YGL101W	HD
NC_001139.9	313234	314283	YGL100W	SEH1
NC_001139.9	314631	316553	YGL099W	LSG1
NC_001139.9	317342	318079	YGL098W	USE1
NC_001139.9	321782	323230	YGL097W	SRM1
NC_001139.9	325331	326161	YGL096W	TOS8
NC_001139.9	328874	330607	YGL095C	VPS45
NC_001139.9	331118	334465	YGL094C	PAN2
NC_001139.9	334886	337639	YGL093W	SPC105
NC_001139.9	337906	341859	YGL092W	NUP145
NC_001139.9	342056	343042	YGL091C	NBP35
NC_001139.9	343319	344584	YGL090W	LIF1
NC_001139.9	344791	345153	MF(ALPHA)2	Mating
NC_001139.9	346274	346961	YGL087C	MMS2
NC_001139.9	347119	349368	YGL086W	MAD1
NC_001139.9	349616	350440	YGL085W	LCL3
NC_001139.9	350616	352298	YGL084C	GUP1
NC_001139.9	353058	356972	YGL083W	SCY1
NC_001139.9	357377	358339	YGL081W	Uncharacterized
NC_001139.9	358636	359028	YGL080W	FMP37
NC_001139.9	359444	360100	YGL079W	KXD1
NC_001139.9	360288	361859	YGL078C	DBP3
NC_001139.9	362225	363916	YGL077C	HNM1
NC_001139.9	364335	366139	YGL076C	RPL7A
NC_001139.9	366925	368088	YGL075C	MPS2
NC_001139.9	368753	371254	YGL073W	HSF1
NC_001139.9	372012	374084	YGL071W	AFT1
NC_001139.9	374459	374791	YGL070C	RPB9
NC_001139.9	375087	375671	YGL068W	MNP1
NC_001139.9	376101	377255	YGL067W	NPY1
NC_001139.9	377609	379582	YGL066W	SGF73
NC_001139.9	379760	381271	YGL065C	ALG2
NC_001139.9	381523	383208	YGL064C	MRH4
NC_001139.9	383654	384766	YGL063W	PUS2
NC_001139.9	385196	388732	YGL062W	PYC1
NC_001139.9	388968	389711	YGL061C	DUO1
NC_001139.9	389972	393698	YGL060W	YBP2
NC_001139.9	393986	394504	YGL058W	RAD6
NC_001139.9	394966	395829	YGL057C	GEP7
NC_001139.9	396035	397582	YGL056C	SDS23
NC_001139.9	398628	400160	YGL055W	OLE1
NC_001139.9	400871	401287	YGL054C	ERV14
NC_001139.9	402589	403302	YGL053W	PRM8
NC_001139.9	403437	404391	YGL051W	MST27
NC_001139.9	405776	406597	YGL050W	TYW3
NC_001139.9	406860	409604	YGL049C	TIF4632
NC_001139.9	410069	411286	YGL048C	RPT6
NC_001139.9	411552	412160	YGL047W	ALG13
NC_001139.9	414102	415730	YGL045W	RIM8
NC_001139.9	416146	417036	YGL044C	RNA15
NC_001139.9	417483	418412	YGL043W	DST1
NC_001139.9	418825	419289	YGL041W-A	Uncharacterized
NC_001139.9	419527	420555	YGL040C	HEM2
NC_001139.9	423961	425007	YGL039W	Putative
NC_001139.9	425362	426804	YGL038C	OCH1
NC_001139.9	427297	427947	YGL037C	PNC1
NC_001139.9	428601	431330	YGL036W	Uncharacterized
NC_001139.9	431548	433062	YGL035C	MIG1
NC_001139.9	435625	436401	YGL033W	HOP2
NC_001139.9	436471	436833	YGL032C	AGA2
NC_001139.9	437467	437934	YGL031C	RPL24A
NC_001139.9	438731	439766	YGL030W	RPL30
NC_001139.9	440063	440425	YGL029W	CGR1
NC_001139.9	441281	442909	YGL028C	SCW11
NC_001139.9	443642	446143	YGL027C	CWH41
NC_001139.9	446412	448535	YGL026C	TRP5
NC_001139.9	448764	450059	YGL025C	PGD1
NC_001139.9	450197	452104	YGL023C	PIB2
NC_001139.9	452404	454560	YGL022W	STT3
NC_001139.9	454785	457067	YGL021W	ALK1
NC_001139.9	457163	457870	YGL020C	GET1
NC_001139.9	458156	458992	YGL019W	CKB1
NC_001139.9	459110	459664	YGL018C	JAC1
NC_001139.9	459854	461365	YGL017W	ATE1
NC_001139.9	461666	464911	YGL016W	KAP122
NC_001139.9	465043	465435	YGL015C	Uncharacterized
NC_001139.9	466141	468807	YGL014W	PUF4
NC_001139.9	469092	472298	YGL013C	PDR1
NC_001139.9	472855	474276	YGL012W	ERG4
NC_001139.9	474489	475247	YGL011C	SCL1
NC_001139.9	475545	476069	YGL010W	Uncharacterized
NC_001139.9	476313	478652	YGL009C	LEU1
NC_001139.9	479910	482666	YGL008C	PMA1
NC_001139.9	485921	489442	YGL006W	PMC1
NC_001139.9	489708	490547	YGL005C	COG7
NC_001139.9	490703	491956	YGL004C	RPN14
NC_001139.9	492474	494174	YGL003C	CDH1
NC_001139.9	494517	495167	YGL002W	ERP6
NC_001139.9	495453	496502	YGL001C	ERG26
NC_001139.9	497133	498052	YGR001C	AML1
NC_001139.9	498476	499906	YGR002C	SWC4
NC_001139.9	500132	502366	YGR003W	CUL3
NC_001139.9	502938	504326	YGR004W	PEX31
NC_001139.9	504657	505859	YGR005C	TFG2
NC_001139.9	506070	506825	YGR006W	PRP18
NC_001139.9	506969	507940	YGR007W	ECT1
NC_001139.9	508110	508364	YGR008C	STF2
NC_001139.9	509047	511002	YGR009C	SEC9
NC_001139.9	511545	512732	YGR010W	NMA2
NC_001139.9	513159	514340	YGR012W	Putative
NC_001139.9	514554	516416	YGR013W	SNU71
NC_001139.9	516943	520863	YGR014W	MSB2
NC_001139.9	521090	522076	YGR015C	Uncharacterized
NC_001139.9	522261	522833	YGR016W	Uncharacterized
NC_001139.9	523787	524680	YGR017W	Uncharacterized
NC_001139.9	525229	526644	YGR019W	UGA1
NC_001139.9	526973	527329	YGR020C	VMA7
NC_001139.9	527632	528504	YGR021C	HAH1
NC_001139.9	529257	530246	YGR022C	Putative
NC_001139.9	530413	530919	YGR023W	MTL1
NC_001139.9	531883	532596	YGR024C	THG1
NC_001139.9	532985	533821	YGR026W	Uncharacterized
NC_001139.9	534132	534458	YGR027C	RPS25A
NC_001139.9	542203	543291	YGR028W	MSP1
NC_001139.9	543553	544311	YGR029W	ERV1
NC_001139.9	545681	546157	YGR030C	POP6
NC_001139.9	546441	547469	YGR031W	IMO32
NC_001139.9	548264	553951	YGR032W	GSC2
NC_001139.9	554248	554967	YGR033C	TIM21
NC_001139.9	555730	556911	YGR034W	RPL26B
NC_001139.9	557072	557422	YGR035C	Uncharacterized
NC_001139.9	558149	558868	YGR036C	CAX4
NC_001139.9	559731	559994	YGR037C	ACB1
NC_001139.9	560682	561350	YGR038W	ORM1
NC_001139.9	575398	576504	YGR040W	KSS1
NC_001139.9	577487	579130	YGR041W	BUD9
NC_001139.9	579476	580291	YGR042W	Uncharacterized
NC_001139.9	580435	581436	YGR043C	NQM1
NC_001139.9	582990	583892	YGR044C	RME1
NC_001139.9	584958	586052	YGR046W	TAM41
NC_001139.9	586392	589469	YGR047C	TFC4
NC_001139.9	589826	590911	YGR048W	UFD1
NC_001139.9	591314	591877	YGR049W	SCM4
[truncated: 3,562 more rows]

## Sheet: Additional File 2D
Additional file 2D: List of genes identified as unique in S288C.
For each gene, the coordinates , systematic name and description are shown. In addition the gene with highest homology in CEN.PK113-7D and the number of homologues in CEN.PK113-7D (ID>95%) are shown.
Finally, it is indicated weather these genes had been previously identified by Nijkamp et al and Daran-lapujade et al., which was determined by allignment of the ORF to the ORFs of genes they identified as absent.
Genes located on subtelomeric contigs which were not assembled in the CEN.PK113-7D nanopore assembly and were therefore disregarded in further analysis are highlighted in yellow.
Genes which were initially identified as unique but were identified as misanotations because they align to an ORF on the same chromosome are shown in red at the bottom.
S288C						Homologues in CEN.PK113-7D				Comparison to literature
Chromosome	Start	End	Systematic name	Gene	Description	Chromosome	Gene	Top %ID	# of homologous copies	Identified by Nijkamp et al.?	Identified by Daran-Lapujade et al.?
CHRI	199374	199720	YAR042W	SWH1	Protein similar to mammalian oxysterol-binding protein; contains ankyrin repeats; localizes to the Golgi and the nucleus-vacuole junction; SWH1 has a paralog, OSH2, that arose from the whole genome duplication	none			0
CHRI	224524	224706	YJR154W	YJR154W	Putative protein of unknown function; green fluorescent protein (GFP)-fusion protein localizes to the cytoplasm	none			0
CHRII	429548	430951	YBR093C	PHO5	Repressible acid phosphatase; 1 of 3 repressible acid phosphatases that also mediates extracellular nucleotide-derived phosphate hydrolysis; secretory pathway derived cell surface glycoprotein; induced by phosphate starvation and coordinately regulated by PHO4 and PHO2	none			0	YES	YES
CHRIII	148238	148837	YCR018C	SRD1	Protein involved in the processing of pre-rRNA to mature rRNA; contains a C2/C2 zinc finger motif; srd1 mutation suppresses defects caused by the rrp1-1 mutation	none			0		YES
CHRIII	306235	306784	YML132W	COS3	Protein involved in salt resistance; interacts with sodium:hydrogen antiporter Nha1p; member of the DUP380 subfamily of conserved, often subtelomerically-encoded proteins	none			0	YES	YES
CHRIII	309070	310155	YCR105W	ADH7	NADPH-dependent medium chain alcohol dehydrogenase; has broad substrate specificity; member of the cinnamyl family of alcohol dehydrogenases; may be involved in fusel alcohol synthesis or in aldehyde tolerance	none			0	YES	YES
CHRIII	310958	313456	YCR106W	RDS1	Putative zinc cluster transcription factor; involved in conferring resistance to cycloheximide	none			0	YES	YES
CHRIII	313890	314981	YCR107W	AAD3	Putative aryl-alcohol dehydrogenase; similar to P. chrysosporium aryl-alcohol dehydrogenase; mutational analysis has not yet revealed a physiological role; AAD3 has a paralog, AAD15, that arose from a segmental duplication; members of the AAD gene family comprise three pairs (AAD3 + AAD15, AAD6/AAD16 + AAD4, AAD10 + AAD14) whose two genes are more related to one another than to other members of t…	none			0	YES
CHRIV	527422	530697	YDR038C	ENA5	Protein with similarity to P-type ATPase sodium pumps; member of the Na+ efflux ATPase family	none			0	YES	YES
CHRIV	531307	534582	YDR039C	ENA2	P-type ATPase sodium pump; involved in Na+ efflux to allow salt tolerance; likely not involved in Li+ efflux	none			0	YES	YES
CHRVII	9162	9395	YGL258W-A	YGL258W-A	Putative protein of unknown function	none			0	YES
CHRVII	1084106	1084408	YDR544C	YDR544C	Dubious open reading frame; unlikely to encode a functional protein, based on available experimental and comparative sequence data	none			0	YES
CHRVIII	6401	7546	YHL048W	COS8	Nuclear membrane protein; member of the DUP380 subfamily of conserved, often subtelomerically-encoded proteins; regulation suggests a potential role in the unfolded protein response	none			0	YES	YES
CHRVIII	8351	10213	YHL047C	ARN2	Transporter; member of the ARN family of transporters that specifically recognize siderophore-iron chelates; responsible for uptake of iron bound to the siderophore triacetylfusarinine C	none			0	YES	YES
CHRIX	200153	200461	YIL086C	YIL086C	Dubious open reading frame; unlikely to encode a functional protein, based on available experimental and comparative sequence data	none			0
CHRX	586068	586400	YJR086W	STE18	G protein gamma subunit; forms a dimer with Ste4p to activate the mating signaling pathway, forms a heterotrimer with Gpa1p and Ste4p to dampen signaling; C-terminus is palmitoylated and farnesylated, which are required for normal signaling	none			0
CHRXII	14648	16072	YLL063C	AYT1	Acetyltransferase; catalyzes trichothecene 3-O-acetylation, suggesting a possible role in trichothecene biosynthesis	none			0	YES
CHRXII	475764	482096	YLR157W-D	YLR157W-D	Putative protein of unknown function; identified by gene-trapping, microarray-based expression analysis, and genome-wide homology searching; YLR157W-D has a paralog, YLR161W, that arose from a segmental duplication	none			0
CHRXIII	380346	382898	YMR053C	STB2	Protein that interacts with Sin3p in a two-hybrid assay; part of a large protein complex with Sin3p and Stb1p; STB2 has a paralog, STB6, that arose from the whole genome duplication	none			0
CHRXIII	472902	473344	YMR103C	YMR103C	Dubious open reading frame; unlikely to encode a functional protein, based on available experimental and comparative sequence data	none			0
CHRXIV	765375	769376	YNR070W	PDR18	Putative transporter of the ATP-binding cassette (ABC) family; role in plasma membrane sterol incorporation; implicated in pleiotropic drug resistance; provides resistance to ethanol stress and contributes to a decreased intracellular accumulation of ethanol; the authentic, non-tagged protein is detected in highly purified mitochondria in high-throughput studies	none			0	YES	YES
CHRXIV	770440	771468	YNR071C	YNR071C	Putative aldose 1-epimerase	none			0	YES	YES
CHRXIV	772657	774351	YNR072W	HXT17	Hexose transporter; up-regulated in media containing raffinose and galactose at pH 7.7 versus pH 4.7, repressed by high levels of glucose; HXT17 has a paralog, HXT13, that arose from a segmental duplication	none			0
CHRXIV	777602	778738	YNR074C	AIF1	Mitochondrial cell death effector; translocates to the nucleus in response to apoptotic stimuli, homolog of mammalian Apoptosis-Inducing Factor, putative reductase	none			0	YES	YES
CHRXV	38175	38567	YOL153C	YOL153C	Hypothetical protein	none			0
CHRXVI	188307	188513	YPL189C-A	COA2	Cytochrome oxidase assembly factor; null mutation results in respiratory deficiency with specific loss of cytochrome oxidase activity; functions downstream of assembly factors Mss51p and Coa1p and interacts with assembly factor Shy1p	none			0
CHRI	217157	217492	YHR212C	YHR212C	Dubious open reading frame; unlikely to encode a functional protein, based on available experimental and comparative sequence data; YHR212C has a paralog, YAR060C, that arose from a segmental duplication	CHRVIII	YHR212C	100	1
CHRI	218043	218267	YKL195W	MIA40	Mitochondrial oxidoreductase; involved in mitochondrial intermembrane space import; component of MIA pathway which mediates import and oxidative folding of substrates including small proteins containing twin cysteine motifs; acts in concert with Erv1p, which oxidizes the cysteine residues of Mia40p to comprise a disulfide relay system that catalyzes import; also mediates folding of Atp23p via a c…	CHRVIII	YKL195W	100	1
CHRII	812388	812739	YJR162C	YJR162C	Dubious open reading frame; unlikely to encode a functional protein, based on available experimental and comparative sequence data	CHRIV	YJR162C	98.86	1	YES
CHRIII	200442	200969	YCR040W	MATALPHA1	Transcriptional co-activator that regulates mating-type-specific genes; targets the transcription factor Mcm1p to the promoters of alpha-specific genes; one of two genes encoded by the MATalpha mating type cassette	CHRIII	YCR040W	100	1	YES
CHRIII	307801	308175	YCR104W	PAU3	Member of the seripauperin multigene family; encoded mainly in subtelomeric region; active during alcoholic fermentation; regulated by anaerobiosis; negatively regulated by oxygen; repressed by heme	CHRXIII	YMR325W	98.13	4
CHRV	571155	571523	YER189W	YER189W	Putative protein of unknown function	CHRXII	YER189W	99.62	6	YES
CHRV	575045	576525	YPL283C	YRF1-7	Helicase encoded by the Y' element of subtelomeric regions; highly expressed in the mutants lacking the telomerase component TLC1; potentially phosphorylated by Cdc28p	CHRVII	YHR219W	99.81	15	YES
CHRVIII	448	4670	YHL050C	YHL050C	Putative protein of unknown function; potential Cdc28p substrate	CHRIX	YPL283W-A	97.71	9	YES
CHRVIII	11923	12285	YHL046C	PAU13	Protein of unknown function; member of the seripauperin multigene family encoded mainly in subtelomeric regions; expression is induced after ethanol shock	CHRII	YBL108C-A	98.07	12
CHRXII	1626	4848	YPL283W-A	YPL283W-A	Protein of unknown function; identified by gene-trapping, microarray-based expression analysis, and genome-wide homology searching	CHRXV	YNL339C	99.93	11	YES
CHRXII	7269	10383	YPL283W-A	YPL283W-A	Protein of unknown function; identified by gene-trapping, microarray-based expression analysis, and genome-wide homology searching	CHRV	YHL049C	99.86	12	YES
CHRXII	13083	13445	YNR076W	PAU6	Member of the seripauperin multigene family; encoded mainly in subtelomeric regions; active during alcoholic fermentation; regulated by anaerobiosis; negatively regulated by oxygen; repressed by heme; identical to Pau18p	CHRXV	YOL161C	97.52	12
CHRXIII	1610	4724	YPL283W-A	YPL283W-A	Protein of unknown function; identified by gene-trapping, microarray-based expression analysis, and genome-wide homology searching	CHRXI	YLR466W	99.67	20	YES
CHRXIII	5984	6335	YJR162C	YJR162C	Dubious open reading frame; unlikely to encode a functional protein, based on available experimental and comparative sequence data	CHRIV	YJR162C	98.86	1	YES	YES
CHRXIII	7244	8383	YML132W	COS3	Protein involved in salt resistance; interacts with sodium:hydrogen antiporter Nha1p; member of the DUP380 subfamily of conserved, often subtelomerically-encoded proteins	CHRII	YML132W	97.37	2
CHRXIV	774792	776300	YNR073C	YNR073C	Putative mannitol dehydrogenase; YNR073C has a paralog, DSF1, that arose from a segmental duplication	CHRV	YNR073C	98.64	1
CHRXV	36822	37154	YOL153C	YOL153C	Hypothetical protein	CHRXV	YOL153C	100	1
CHRXVI	6864	7557	YKL225W	YKL225W	Dubious open reading frame; unlikely to encode a functional protein, based on available experimental and comparative sequence data	CHRXV	YKL225W	100	1	YES
CHRI	3520	3805	YFL062W	COS4	Protein of unknown function; member of the DUP380 subfamily of conserved, often subtelomerically-encoded proteins	none			0	YES	YES
CHRI	7235	9016	YAL067C	SEO1	Putative permease; member of the allantoate transporter subfamily of the major facilitator superfamily; mutation confers resistance to ethionine sulfoxide	none			0	YES	YES
CHRI	11565	13743	YHR211W	FLO5	Lectin-like cell wall protein (flocculin) involved in flocculation; binds mannose chains on the surface of other cells, confers floc-forming ability that is chymotrypsin resistant but heat labile; FLO5 has a paralog, FLO1, that arose from a segmental duplication	none			0	YES	YES
CHRI	13813	14037	YHR211W	FLO5	Lectin-like cell wall protein (flocculin) involved in flocculation; binds mannose chains on the surface of other cells, confers floc-forming ability that is chymotrypsin resistant but heat labile; FLO5 has a paralog, FLO1, that arose from a segmental duplication	none			0	YES	YES
CHRI	14038	23442	YAR053W	YAR053W	Dubious open reading frame; unlikely to encode a functional protein, based on available experimental and comparative sequence data	none			0	YES
CHRVIII	551161	551343	YJR154W	YJR154W	Putative protein of unknown function; green fluorescent protein (GFP)-fusion protein localizes to the cytoplasm	none			0
CHRVIII	556138	556564	YER188C-A	YER188C-A	Putative protein of unknown function	none			0	YES	YES
CHRI	1807	2169	YBL108C-A	PAU9	Protein of unknown function; member of the seripauperin multigene family encoded mainly in subtelomeric regions	CHRII	YBL108C-A	98.9	10
CHRVIII	552099	553502	YHR215W	PHO12	One of three repressible acid phosphatases; glycoprotein that is transported to the cell surface by the secretory pathway; pregulated by phosphate starvation; PHO12 has a paralog, PHO11, that arose from a segmental duplication	CHRI	YAR071W	98.97	1	YES	YES
CHRVIII	554396	555967	YHR216W	IMD2	Inosine monophosphate dehydrogenase; catalyzes the rate-limiting step in GTP biosynthesis, expression is induced by mycophenolic acid resulting in resistance to the drug, expression is repressed by nutrient limitation; IMD2 has a paralog, YAR073W/YAR075W, that arose from a segmental duplication	CHRI	YHR216W	98.63	2	YES
CHRVIII	556581	557381	YHR217C	YHR217C	Dubious open reading frame; unlikely to encode a functional protein, based on available experimental and comparative sequence data; located in the telomeric region TEL08R	CHRVII	YHR219W	96.25	2	YES
CHRVIII	558014	562047	YOR396W	YRF1-8	One of several telomeric Y' element-encoded DNA helicases; known as Y'-Help1 (Y'-HELicase Protein 1)	CHRV	YHL049C	99.04	22	YES
CHRX	1612	6347	YPL283W-A	YPL283W-A	Protein of unknown function; identified by gene-trapping, microarray-based expression analysis, and genome-wide homology searching	CHRV	YEL075W-A	97.78	11	YES
CHRX	8776	9138	YJL223C	PAU1	Member of the seripauperin multigene family; encoded mainly in subtelomeric regions; active during alcoholic fermentation; regulated by anaerobiosis, negatively regulated by oxygen; repressed by heme; identical to Pau14p	unplaced_telomere_2	YJL223C	100	12
CHRX	732440	734143	YJR158W	HXT16	Protein of unknown function with similarity to hexose transporters; expression is repressed by high levels of glucose	CHRIV	YDL245C	99.88	1
CHRX	736044	737117	YJR159W	SOR1	Sorbitol dehydrogenase; expression is induced in the presence of sorbitol or xylose	CHRIV	YDL246C	99.91	1
CHRX	738008	739816	YJR160C	MPH3	Alpha-glucoside permease; transports maltose, maltotriose, alpha-methylglucoside, and turanose; identical to Mph2p; encoded in a subtelomeric position in a region likely to have undergone duplication	CHRIV	YDL247W	99.94	1
CHRX	742848	743999	YJR161C	COS5	Protein of unknown function; member the DUP380 subfamily of conserved, often subtelomerically-encoded proteins	CHRII	YML132W	95.77	1	YES	YES
CHRXIV	1517	5798	YPL283W-A	YPL283W-A	Protein of unknown function; identified by gene-trapping, microarray-based expression analysis, and genome-wide homology searching	CHRV	YPL283W-A	99.46	11	YES
CHRXIV	8330	9475	YNL336W	COS1	Protein of unknown function; member of the DUP380 subfamily of conserved, often subtelomerically-encoded proteins	CHRVI	YFL062W	96.25	2	YES	YES
S288C			CEN.PK113-7D	Allignment		Reason for misidentification as unique
Chromosome	Gene	Gene length	Gene	%ID	Coverage	Misannotation?	Fused ORF?
NC_001134.8	YPL283W-A	3620bp	YBL113C	98.28	0.851975	misanotation
NC_001135.5	YNR065C	335bp	YNR065C	99.11	1		fused open reading frame
NC_001136.10	YDR471W	1062bp	YHR010W	99.91	1	misanotation
NC_001136.10	YDR542W	362bp	YBL108C-A	97.25	1	misanotation
NC_001137.3	YER163C	698bp	YER162C	100	1		fused open reading frame
NC_001141.2	YIL113W	629bp	YIL112W	100	1		fused open reading frame
NC_001141.2	YIL173W	4649bp	YJL222W	99.97	0.688387	misanotation
NC_001141.2	YIR041W	494bp	YPL282C	98.59	1	misanotation
NC_001144.5	YLR029C	614bp	YMR121C	99.51	1	misanotation
NC_001144.5	YLR031W	560bp	YLR030W	99.29	1	misanotation
NC_001144.5	YLR170C	470bp	YLR168C	98.94	1		fused open reading frame
NC_001144.5	YLR366W	1835bp	YLR367W	98.9	0.840414	misanotation
NC_001145.3	YMR084W	788bp	YMR085W	99.24	1.00127		fused open reading frame
NC_001146.8	YNL334C	668bp	YFL060C	98.51	1.00149	misanotation
NC_001146.8	YNR065C	3350bp	YJL222W	97.23	1.0003		fused open reading frame
NC_001146.8	YNR066C	1310bp	YJL222W	98.62	0.997712		fused open reading frame
NC_001146.8	YNR076W	362bp	YJL223C	96.69	1	misanotation
NC_001147.6	YOR012W	413bp	YOR013W	99.52	1	misanotation
NC_001148.4	YBL113C	4669bp	YPR202W	99.67	0.711991	misanotation
NC_001148.4	YBL113C	4669bp	YPL283W-A	99.72	0.690578	misanotation
NC_001148.4	YPL277C	1463bp	YOR389W	97.74	0.936475		fused open reading frame
NC_001148.4	YPL278C	302bp	YOR389W	100	1		fused open reading frame
NC_001148.4	YPL279C	1127bp	YOR390W	99.65	1	misanotation
NC_001148.4	YPL283W-A	3223bp	YPR202W	99.72	0.987903	misanotation
NC_001224.1	aI1	716bp	aI1	100	1		fused open reading frame
NC_001224.1	aI4	648bp	aI4	99.85	1		fused open reading frame
NC_001224.1	bI4	1423bp	bI4	99.06	0.822331		fused open reading frame
