# Supplementary material for: Nanopore sequencing enables near-complete de novo assembly of Saccharomyces cerevisiae reference strain CEN.PK113-7D
Source: FEMS Yeast Res. 2017 Sep 13;17(7):fox074. doi: 10.1093/femsyr/fox074 (PMC5812507; doi:10.1093/femsyr/fox074)
Supplement: Supplemental material — Supplementary data are available at FEMSYR online. [file fox074_supp.zip › Additional File 3 481 S.cerevsiae strains obtained from NCBI.xlsx]

## Sheet: Additional File 3
Additional File 3: List of S. cerevisiae strains obtained from NCBI used to blast the genes identified as present in CEN.PK113-7D but absent in S288C against
GCA_000146045.2_R64
GCA_001051215.1_ASM105121v1
GCA_000662435.1_Sc_YJM993_v1
GCA_000975585.1_Sc_YJM195_v1
GCA_000975615.1_Sc_YJM244_v1
GCA_000975645.2_Sc_YJM1078_v1
GCA_000975675.1_Sc_YJM1083_v1
GCA_000975705.1_Sc_YJM1129_v1
GCA_000975735.3_Sc_YJM189_v1
GCA_000975765.1_Sc_YJM193_v1
GCA_000975795.1_Sc_YJM248_v1
GCA_000975825.1_Sc_YJM270_v1
GCA_000975855.2_Sc_YJM271_v1
GCA_000975885.1_Sc_YJM320_v1
GCA_000975915.1_Sc_YJM326_v1
GCA_000975945.1_Sc_YJM428_v1
GCA_000975975.2_Sc_YJM450_v1
GCA_000976005.1_Sc_YJM451_v1
GCA_000976035.1_Sc_YJM453_v1
GCA_000976065.1_Sc_YJM456_v1
GCA_000976095.1_Sc_YJM470_v1
GCA_000976125.1_Sc_YJM541_v1
GCA_000976155.3_Sc_YJM554_v1
GCA_000976185.1_Sc_YJM555_v1
GCA_000976215.1_Sc_YJM627_v1
GCA_000976245.1_Sc_YJM681_v1
GCA_000976275.3_Sc_YJM682_v1
GCA_000976305.1_Sc_YJM683_v1
GCA_000976335.1_Sc_YJM689_v1
GCA_000976365.1_Sc_YJM693_v1
GCA_000976395.1_Sc_YJM969_v1
GCA_000976425.1_Sc_YJM972_v1
GCA_000976455.2_Sc_YJM975_v1
GCA_000976485.1_Sc_YJM978_v1
GCA_000976515.1_Sc_YJM981_v1
GCA_000976545.1_Sc_YJM984_v1
GCA_000976575.3_Sc_YJM987_v1
GCA_000976605.2_Sc_YJM990_v1
GCA_000976665.1_Sc_YJM996_v1
GCA_000976695.2_Sc_YJM1133_v1
GCA_000976725.1_Sc_YJM1190_v1
GCA_000976755.1_Sc_YJM1199_v1
GCA_000976785.1_Sc_YJM1202_v1
GCA_000976815.2_Sc_YJM1208_v1
GCA_000976845.2_Sc_YJM1242_v1
GCA_000976875.2_Sc_YJM1244_v1
GCA_000976905.1_Sc_YJM1248_v1
GCA_000976935.1_Sc_YJM1250_v1
GCA_000976965.2_Sc_YJM1252_v1
GCA_000976995.1_Sc_YJM1273_v1
GCA_000977025.1_Sc_YJM1304_v1
GCA_000977055.2_Sc_YJM1307_v1
GCA_000977085.1_Sc_YJM1311_v1
GCA_000977115.2_Sc_YJM1326_v1
GCA_000977145.1_Sc_YJM1332_v1
GCA_000977175.2_Sc_YJM1336_v1
GCA_000977205.1_Sc_YJM1338_v1
GCA_000977235.1_Sc_YJM1341_v1
GCA_000977265.2_Sc_YJM1342_v1
GCA_000977295.1_Sc_YJM1355_v1
GCA_000977325.1_Sc_YJM1356_v1
GCA_000977355.2_Sc_YJM1381_v1
GCA_000977385.1_Sc_YJM1383_v1
GCA_000977415.1_Sc_YJM1385_v1
GCA_000977445.1_Sc_YJM1386_v1
GCA_000977475.2_Sc_YJM1387_v1
GCA_000977505.1_Sc_YJM1388_v1
GCA_000977535.1_Sc_YJM1389_v1
GCA_000977565.1_Sc_YJM1399_v1
GCA_000977595.1_Sc_YJM1400_v1
GCA_000977625.1_Sc_YJM1401_v1
GCA_000977655.1_Sc_YJM1402_v1
GCA_000977685.1_Sc_YJM1415_v1
GCA_000977715.3_Sc_YJM1417_v1
GCA_000977745.1_Sc_YJM1418_v1
GCA_000977775.2_Sc_YJM1419_v1
GCA_000977805.1_Sc_YJM1433_v1
GCA_000977835.1_Sc_YJM1434_v1
GCA_000977865.1_Sc_YJM1439_v1
GCA_000977895.1_Sc_YJM1443_v1
GCA_000977925.1_Sc_YJM1444_v1
GCA_000977955.1_Sc_YJM1447_v1
GCA_000977985.1_Sc_YJM1450_v1
GCA_000978015.1_Sc_YJM1460_v1
GCA_000978045.1_Sc_YJM1463_v1
GCA_000978075.2_Sc_YJM1477_v1
GCA_000978105.1_Sc_YJM1478_v1
GCA_000978135.1_Sc_YJM1479_v1
GCA_000978165.1_Sc_YJM1526_v1
GCA_000978195.1_Sc_YJM1527_v1
GCA_000978225.1_Sc_YJM1549_v1
GCA_000978255.1_Sc_YJM1573_v1
GCA_000978285.1_Sc_YJM1574_v1
GCA_000978315.1_Sc_YJM1592_v1
GCA_000978345.1_Sc_YJM1615_v1
GCA_001029075.1_ASM102907v1
GCA_001592655.1_ASM159265v1
GCA_001669875.1_ASM166987v1
GCA_001669905.1_ASM166990v1
GCA_001669935.1_ASM166993v1
GCA_001669965.1_ASM166996v1
GCA_001669995.1_ASM166999v1
GCA_001670025.1_ASM167002v1
GCA_001670055.1_ASM167005v1
GCA_001670085.1_ASM167008v1
GCA_001670115.1_ASM167011v1
GCA_001670145.1_ASM167014v1
GCA_001670175.1_ASM167017v1
GCA_001670205.1_ASM167020v1
GCA_001670235.1_ASM167023v1
GCA_001670265.1_ASM167026v1
GCA_001670295.1_ASM167029v1
GCA_001670325.1_ASM167032v1
GCA_001670355.1_ASM167035v1
GCA_001670385.1_ASM167038v1
GCA_001670415.1_ASM167041v1
GCA_001670845.1_ASM167084v1
GCA_001670935.1_ASM167093v1
GCA_001670965.1_ASM167096v1
GCA_001670995.1_ASM167099v1
GCA_001671025.1_ASM167102v1
GCA_001671055.1_ASM167105v1
GCA_001671085.1_ASM167108v1
GCA_001671115.1_ASM167111v1
GCA_001671165.1_ASM167116v1
GCA_001671195.1_ASM167119v1
GCA_001671225.1_ASM167122v1
GCA_001671255.1_ASM167125v1
GCA_001671285.1_ASM167128v1
GCA_001671315.1_ASM167131v1
GCA_001671345.1_ASM167134v1
GCA_001671375.1_ASM167137v1
GCA_001671405.1_ASM167140v1
GCA_001671435.1_ASM167143v1
GCA_001671565.1_ASM167156v1
GCA_001671595.1_ASM167159v1
GCA_001671625.1_ASM167162v1
GCA_001671655.1_ASM167165v1
GCA_001671685.1_ASM167168v1
GCA_001671715.1_ASM167171v1
GCA_001671745.1_ASM167174v1
GCA_001671775.1_ASM167177v1
GCA_001671805.1_ASM167180v1
GCA_001671835.1_ASM167183v1
GCA_001671865.1_ASM167186v1
GCA_001671895.1_ASM167189v1
GCA_001671925.1_ASM167192v1
GCA_001671955.1_ASM167195v1
GCA_001671985.1_ASM167198v1
GCA_002057635.1_ASM205763v1
GCA_002057805.1_ASM205780v1
GCA_002057885.1_ASM205788v1
GCA_002057995.1_ASM205799v1
GCA_002058095.1_ASM205809v1
GCA_002058645.1_ASM205864v1
GCA_002079025.1_ASM207902v1
GCA_000151485.1_ASM15148v1
GCA_000190195.1_ScAWRI796_v01
GCA_000190215.1_ScVIN13_v01
GCA_000190235.1_ScVL3_v01
GCA_000190255.1_ScFostersB_v01
GCA_000269885.1_ASM26988v1
GCA_000275665.1_YJSH1_1.0
GCA_000292815.1_ASM29281v1
GCA_000568005.1_R008
GCA_000568055.1_p301
GCA_000568295.1_P283
GCA_000568365.1_R103
GCA_000733235.3_ASM73323v3
GCA_001634645.1_GLBRCY22-3
GCA_001735825.1_ASM173582v1
GCA_001737145.2_ASM173714v2
GCA_001737155.1_ASM173715v1
GCA_001737165.1_ASM173716v1
GCA_001737175.1_ASM173717v1
GCA_001737265.1_ASM173726v1
GCA_001737275.1_ASM173727v1
GCA_001737285.1_ASM173728v1
GCA_001737295.2_ASM173729v2
GCA_001737385.2_ASM173738v2
GCA_001737395.2_ASM173739v2
GCA_001737415.2_ASM173741v2
GCA_001737445.2_ASM173744v2
GCA_001737505.2_ASM173750v2
GCA_001737515.2_ASM173751v2
GCA_001737535.2_ASM173753v2
GCA_001737545.2_ASM173754v2
GCA_001737625.2_ASM173762v2
GCA_001737635.2_ASM173763v2
GCA_001737645.2_ASM173764v2
GCA_001737655.2_ASM173765v2
GCA_001737745.2_ASM173774v2
GCA_001737755.2_ASM173775v2
GCA_001737765.2_ASM173776v2
GCA_001737785.2_ASM173778v2
GCA_001737865.2_ASM173786v2
GCA_001737875.1_ASM173787v1
GCA_001737885.1_ASM173788v1
GCA_001737895.1_ASM173789v1
GCA_001737985.1_ASM173798v1
GCA_001737995.1_ASM173799v1
GCA_001738005.1_ASM173800v1
GCA_001738015.1_ASM173801v1
GCA_001738105.1_ASM173810v1
GCA_001738115.1_ASM173811v1
GCA_001738125.1_ASM173812v1
GCA_001738135.2_ASM173813v2
GCA_001738225.1_ASM173822v1
GCA_001738235.1_ASM173823v1
GCA_001738255.1_ASM173825v1
GCA_001738265.1_ASM173826v1
GCA_001738345.1_ASM173834v1
GCA_001738355.1_ASM173835v1
GCA_001738375.1_ASM173837v1
GCA_001738395.1_ASM173839v1
GCA_001738465.1_ASM173846v1
GCA_001738485.1_ASM173848v1
GCA_001738495.1_ASM173849v1
GCA_001738515.1_ASM173851v1
GCA_001738585.1_ASM173858v1
GCA_001738595.1_ASM173859v1
GCA_001738605.1_ASM173860v1
GCA_001738615.1_ASM173861v1
GCA_001738705.1_ASM173870v1
GCA_001738715.1_ASM173871v1
GCA_001738725.1_ASM173872v1
GCA_001738755.1_ASM173875v1
GCA_001738825.1_ASM173882v1
GCA_001738835.1_ASM173883v1
GCA_001738845.1_ASM173884v1
GCA_001738855.1_ASM173885v1
GCA_001738945.1_ASM173894v1
GCA_001738955.1_ASM173895v1
GCA_001738965.1_ASM173896v1
GCA_001738985.1_ASM173898v1
GCA_001739065.1_ASM173906v1
GCA_001739075.1_ASM173907v1
GCA_001739095.1_ASM173909v1
GCA_001739105.1_ASM173910v1
GCA_001739185.1_ASM173918v1
GCA_001739215.1_ASM173921v1
GCA_001739225.1_ASM173922v1
GCA_001739235.1_ASM173923v1
GCA_001739305.1_ASM173930v1
GCA_001739335.1_ASM173933v1
GCA_001739345.1_ASM173934v1
GCA_001739355.1_ASM173935v1
GCA_001739425.1_ASM173942v1
GCA_001739455.1_ASM173945v1
GCA_001739475.1_ASM173947v1
GCA_001739495.1_ASM173949v1
GCA_001739545.1_ASM173954v1
GCA_001739575.1_ASM173957v1
GCA_001739595.1_ASM173959v1
GCA_001739625.1_ASM173962v1
GCA_001739665.1_ASM173966v1
GCA_001739695.1_ASM173969v1
GCA_001739705.1_ASM173970v1
GCA_001739735.1_ASM173973v1
GCA_001739775.1_ASM173977v1
GCA_001739815.1_ASM173981v1
GCA_001739825.1_ASM173982v1
GCA_001739845.1_ASM173984v1
GCA_001739865.1_ASM173986v1
GCA_001739935.1_ASM173993v1
GCA_001739945.1_ASM173994v1
GCA_001739965.1_ASM173996v1
GCA_001739995.1_ASM173999v1
GCA_001740055.1_ASM174005v1
GCA_001740075.1_ASM174007v1
GCA_001740095.1_ASM174009v1
GCA_001740115.1_ASM174011v1
GCA_001740175.1_ASM174017v1
GCA_001740185.1_ASM174018v1
GCA_001740205.1_ASM174020v1
GCA_001740225.1_ASM174022v1
GCA_001740295.1_ASM174029v1
GCA_001740305.1_ASM174030v1
GCA_001740325.1_ASM174032v1
GCA_001740345.1_ASM174034v1
GCA_001740415.1_ASM174041v1
GCA_001740425.1_ASM174042v1
GCA_001740445.1_ASM174044v1
GCA_001740455.1_ASM174045v1
GCA_001740535.1_ASM174053v1
GCA_001740545.1_ASM174054v1
GCA_001740565.1_ASM174056v1
GCA_001740575.1_ASM174057v1
GCA_001740655.1_ASM174065v1
GCA_001740665.1_ASM174066v1
GCA_001740675.1_ASM174067v1
GCA_001740705.1_ASM174070v1
GCA_001740775.1_ASM174077v1
GCA_001740785.1_ASM174078v1
GCA_001740795.1_ASM174079v1
GCA_001740805.1_ASM174080v1
GCA_001740895.1_ASM174089v1
GCA_001740905.1_ASM174090v1
GCA_001740915.1_ASM174091v1
GCA_001740925.1_ASM174092v1
GCA_001741015.1_ASM174101v1
GCA_001741025.1_ASM174102v1
GCA_001741035.1_ASM174103v1
GCA_001741045.1_ASM174104v1
GCA_001741135.1_ASM174113v1
GCA_001741145.1_ASM174114v1
GCA_001741165.1_ASM174116v1
GCA_001741195.1_ASM174119v1
GCA_001741255.1_ASM174125v1
GCA_001741285.1_ASM174128v1
GCA_001741295.1_ASM174129v1
GCA_001741305.1_ASM174130v1
GCA_001741375.1_ASM174137v1
GCA_001741405.1_ASM174140v1
GCA_001741415.1_ASM174141v1
GCA_001741425.1_ASM174142v1
GCA_001741495.1_ASM174149v1
GCA_001741525.1_ASM174152v1
GCA_001741535.1_ASM174153v1
GCA_001741555.1_ASM174155v1
GCA_001741605.1_ASM174160v1
GCA_001741685.1_ASM174168v1
GCA_001741695.1_ASM174169v1
GCA_001741705.1_ASM174170v1
GCA_001741725.1_ASM174172v1
GCA_001741805.1_ASM174180v1
GCA_001741815.1_ASM174181v1
GCA_002163515.1_ASM216351v1
GCA_000181435.1_ASM18143v1
GCA_000182315.2_ASM18231v2
GCA_000260735.1_K7_1.0
GCA_000325965.1_ScQA23_v01
GCA_000149365.1_ASM14936v1
GCA_000192375.1_Saccharomyces_cerevisiae_Y10-2.0
GCA_000192455.1_Saccharomyces_cerevisiae_CBS7960-2.0
GCA_000192495.1_Saccharomyces_cerevisiae_CLIB324-2.0
GCA_000192515.1_Saccharomyces_cerevisiae_YJM269-2.0
GCA_000192535.1_Saccharomyces_cerevisiae_FL100-1.0
GCA_000192555.1_Saccharomyces_cerevisiae_CLIB215-2.0
GCA_000209265.1_Saccharomyces_cerevisiae_PW5-1.0
GCA_000209285.1_Saccharomyces_cerevisiae_UC5-1.0
GCA_000209305.1_Saccharomyces_cerevisiae_T73-1.0
GCA_000209345.1_Saccharomyces_cerevisiae_CLIB382-1.0
GCA_000209365.1_Saccharomyces_cerevisiae_T7-1.0
GCA_000234495.1_EC9-8_1.0
GCA_000365045.1_Saccharomyces_cerevisiae_M3707_v1.0
GCA_000365065.1_Saccharomyces_cerevisiae_M3836_v1.0
GCA_000365085.1_Saccharomyces_cerevisiae_M3837_v1.0
GCA_000365105.1_Saccharomyces_cerevisiae_M3838_v1.0
GCA_000365125.1_Saccharomyces_cerevisiae_M3839_v1.0
GCA_000508805.2_ScNAM34-4C_assembly01
GCA_000508825.2_ScIR-2_assembly01
GCA_000182075.1_M22
GCA_000182095.1_YPS163
GCA_000182175.1_ASM18217v1
GCA_000308935.1_ZTW1
GCA_000326005.1_ScFostersO_v01
GCA_000416405.1_S._cerevisiae_NY1308
GCA_000723645.1_ZhangWP_SECN85
GCA_000756235.1_ASM75623v1
GCA_000756245.1_ASM75624v1
GCA_000773925.1_ASM77392v1
GCA_000775555.1_ASM77555v1
GCA_001029995.1_ASM102999v1
GCA_001305865.1_ASM130586v1
GCA_001578265.1_S.cerevisiae-74-D694-2.0
GCA_001578275.1_S.cerevisiae-15V-P4-2.0
GCA_001578285.1_S.cerevisiae-1B-D1606-2.0
GCA_001578295.1_25-25-2V-P3982-SPAdes-2.0
GCA_001578385.1_S.cerevisiae-6P-33G-D373-2.0
GCA_001584535.1_ASM158453v1
GCA_001611835.1_ASM161183v1
GCA_001983315.1_ASM198331v1
GCA_002214855.1_ASM221485v1
GCA_000766165.2_ASM76616v2
GCA_000766175.2_ASM76617v2
GCA_000766185.2_ASM76618v2
GCA_000766195.2_ASM76619v2
GCA_000766245.2_ASM76624v2
GCA_000766265.2_ASM76626v2
GCA_000766275.2_ASM76627v2
GCA_000766305.2_ASM76630v2
GCA_000766315.2_ASM76631v2
GCA_000766375.2_ASM76637v2
GCA_000766395.2_ASM76639v2
GCA_000766415.2_ASM76641v2
GCA_000766435.2_ASM76643v2
GCA_000766455.2_ASM76645v2
GCA_000766475.2_ASM76647v2
GCA_000766495.2_ASM76649v2
GCA_000766515.2_ASM76651v2
GCA_000766535.2_ASM76653v2
GCA_000766555.2_ASM76655v2
GCA_000766575.2_ASM76657v2
GCA_000766595.2_ASM76659v2
GCA_000766615.2_ASM76661v2
GCA_000766635.2_ASM76663v2
GCA_000767965.1_ASM76796v1
GCA_000768095.1_ASM76809v1
GCA_001006245.1_ScSp60_v1
GCA_001078085.1_ASM107808v1
GCA_001078105.1_ASM107810v1
GCA_001282415.1_Y-12632v1
GCA_001750485.1_S_cerevisiae_GUJ105_v1
GCA_001932575.1_CTBEBG1
GCA_001937245.1_ASM193724v1
GCA_900099165.1_FS2D
GCA_900099195.1_20B2
GCA_900099225.1_TA12-2
GCA_900099255.1_TS12-A7
GCA_900099265.1_F25
GCA_900099275.1_22A4
GCA_900099285.1_K1-280-2B
GCA_900099305.1_P3-D5
GCA_900099345.1_D47-60-3B
GCA_900099355.1_1014-F5
GCA_900099375.1_GE7-4A
GCA_900099395.1_F12-3B
GCA_900099425.1_GUF54-A1
GCA_900099445.1_6320-A7
GCA_900177835.1_L560
GCA_900177845.1_L175
GCA_900177855.1_GMY321
GCA_900177865.1_L761
GCA_900177875.1_L328
GCA_900177885.1_L709
GCA_900177905.1_L564
GCA_900177915.1_L461
GCA_900177925.1_L716
GCA_900177935.1_L710
GCA_900177945.1_L174
GCA_900177975.1_L292
GCA_900177985.1_L712
GCA_900177995.1_L723
GCA_900178015.1_L725
GCA_900178025.1_L561
GCA_900178035.1_L528
GCA_900178045.1_SD085
GCA_900178065.1_L711
GCA_900178075.1_L181
GCA_900178105.1_BA_Souche789_V1
GCA_900178125.1_BH_Souche796_V1
GCA_900178135.1_CD_SoucheMTF2377_V1
GCA_900178145.1_CA_SoucheMTF2344_V1
GCA_900178155.1_BD_Souche2333_V1
GCA_900178165.1_EH_SoucheMTF2432_V1
GCA_900178175.1_CC_SoucheMTF2359_V1
GCA_900178185.1_DC_SoucheMTF2247_V1
GCA_900178195.1_EF_SoucheMTF2416_V1
GCA_900178205.1_BF_Souche2251_V1
GCA_900178215.1_FA_SoucheMTF2421_V1
GCA_900178225.1_BG_Souche2331_V1
GCA_900178235.1_CE_SoucheMTF2380_V1
GCA_900178245.1_DD_SoucheMTF2388_V1
GCA_900178255.1_EB_SoucheMTF2370_V1
GCA_900178265.1_ED_SoucheMTF2387_V1
GCA_900178275.1_BE_Souche2334_V1
GCA_900178285.1_DG_SoucheMTF889_V1
GCA_900178295.1_EG_SoucheMTF1798_V1
GCA_900178305.1_DE_SoucheMTF2350_V1
GCA_900178315.1_DB_SoucheMTF2249_V1
GCA_900178325.1_FF_SoucheMTF2404_V1
GCA_900178335.1_FD_SoucheMTF2419_V1
GCA_900178345.1_FE_SoucheMTF2414_V1
GCA_900178355.1_DF_SoucheMTF2351_V1
GCA_900178365.1_EE_SoucheMTF2397_V1
GCA_900178375.1_FC_SoucheMTF2418_V1
GCA_900178385.1_FG_SoucheMTF2376_V1
GCA_900178395.1_CB_SoucheMTF2357_V1
GCA_900178405.1_FH_SoucheMTF2453_V1
GCA_900178415.1_FI_SoucheMTF2264_V1
GCA_900178425.1_EC_SoucheMTF2383_V1
GCA_900178435.1_CG_SoucheMTF2412_V1
GCA_900178445.1_EA_SoucheMTF2368_V1
GCA_900178455.1_DH_SoucheMTF2352_V1
GCA_900178465.1_CH_SoucheMTF2413_V1
GCA_900178475.1_FB_SoucheMTF2417_V1
GCA_900178485.1_CF_SoucheMTF2386_V1
GCA_900178495.1_DA_SoucheMTF2248_V1
GCA_900178505.1_BC_Souche1152_V1
GCA_000091065.2_ASM9106v2
