# Supplementary material for: Nanopore sequencing enables near-complete de novo assembly of Saccharomyces cerevisiae reference strain CEN.PK113-7D
Source: FEMS Yeast Res. 2017 Sep 13;17(7):fox074. doi: 10.1093/femsyr/fox074 (PMC5812507; doi:10.1093/femsyr/fox074)
Supplement: Supplemental material — Supplementary data are available at FEMSYR online. [file fox074_supp.zip › Additional File 4 Comparison nanopore and short read assemblies.xlsx]

## Sheet: Additional File 4A
Additional file 4A: List of sequences present in the nanopore assembly of CEN.PK113-7D which were not assembled in the short read assembly.
For each region of the nanopore assembly to which none of the short-read contigs binds, the contig on which they are located, the start and end coordinates and the length are indicated. The added sequence sums up to 770 kbp.
Contig	Start	End	Length
CEN.PK113-7D_2-micron_plasmid_pilon	1341	1938	598
CEN.PK113-7D_2-micron_plasmid_pilon	4715	6318	1604
CEN.PK113-7D_chr01_pilon	1	16808	16808
CEN.PK113-7D_chr01_pilon	60161	60200	40
CEN.PK113-7D_chr01_pilon	90518	90530	13
CEN.PK113-7D_chr01_pilon	102229	102292	64
CEN.PK113-7D_chr01_pilon	129006	130393	1388
CEN.PK113-7D_chr01_pilon	160026	160222	197
CEN.PK113-7D_chr01_pilon	165915	166228	314
CEN.PK113-7D_chr01_pilon	170651	172097	1447
CEN.PK113-7D_chr01_pilon	173625	173668	44
CEN.PK113-7D_chr01_pilon	191288	195050	3763
CEN.PK113-7D_chr01_pilon	197068	200719	3652
CEN.PK113-7D_chr01_pilon	205460	208852	3393
CEN.PK113-7D_chr02_pilon	1	6209	6209
CEN.PK113-7D_chr02_pilon	8103	9983	1881
CEN.PK113-7D_chr02_pilon	21046	21096	51
CEN.PK113-7D_chr02_pilon	29962	36534	6573
CEN.PK113-7D_chr02_pilon	43415	43417	3
CEN.PK113-7D_chr02_pilon	88804	89410	607
CEN.PK113-7D_chr02_pilon	160104	160214	111
CEN.PK113-7D_chr02_pilon	166138	166156	19
CEN.PK113-7D_chr02_pilon	197358	198887	1530
CEN.PK113-7D_chr02_pilon	222002	222443	442
CEN.PK113-7D_chr02_pilon	289924	290893	970
CEN.PK113-7D_chr02_pilon	343244	343310	67
CEN.PK113-7D_chr02_pilon	465437	465437	1
CEN.PK113-7D_chr02_pilon	476581	476596	16
CEN.PK113-7D_chr02_pilon	478960	479000	41
CEN.PK113-7D_chr02_pilon	488841	488890	50
CEN.PK113-7D_chr02_pilon	539472	539515	44
CEN.PK113-7D_chr02_pilon	550783	550797	15
CEN.PK113-7D_chr02_pilon	579483	579798	316
CEN.PK113-7D_chr02_pilon	621717	621722	6
CEN.PK113-7D_chr02_pilon	632311	638565	6255
CEN.PK113-7D_chr02_pilon	652819	654538	1720
CEN.PK113-7D_chr02_pilon	693875	693899	25
CEN.PK113-7D_chr02_pilon	802851	806478	3628
CEN.PK113-7D_chr03_pilon	4397	5940	1544
CEN.PK113-7D_chr03_pilon	7298	8248	951
CEN.PK113-7D_chr03_pilon	10870	13661	2792
CEN.PK113-7D_chr03_pilon	49855	50060	206
CEN.PK113-7D_chr03_pilon	59451	59476	26
CEN.PK113-7D_chr03_pilon	82280	88311	6032
CEN.PK113-7D_chr03_pilon	89354	95906	6553
CEN.PK113-7D_chr03_pilon	153768	159608	5841
CEN.PK113-7D_chr03_pilon	176417	182793	6377
CEN.PK113-7D_chr03_pilon	194689	194695	7
CEN.PK113-7D_chr03_pilon	211921	214318	2398
CEN.PK113-7D_chr03_pilon	265772	265811	40
CEN.PK113-7D_chr03_pilon	281917	283907	1991
CEN.PK113-7D_chr03_pilon	306502	308525	2024
CEN.PK113-7D_chr03_pilon	318225	319261	1037
CEN.PK113-7D_chr03_pilon	333651	348163	14513
CEN.PK113-7D_chr04_pilon	1	169	169
CEN.PK113-7D_chr04_pilon	782	3433	2652
CEN.PK113-7D_chr04_pilon	15907	17115	1209
CEN.PK113-7D_chr04_pilon	20331	20413	83
CEN.PK113-7D_chr04_pilon	44319	45178	860
CEN.PK113-7D_chr04_pilon	123653	123660	8
CEN.PK113-7D_chr04_pilon	194627	194649	23
CEN.PK113-7D_chr04_pilon	273341	273347	7
CEN.PK113-7D_chr04_pilon	471613	472581	969
CEN.PK113-7D_chr04_pilon	495673	495812	140
CEN.PK113-7D_chr04_pilon	512922	514600	1679
CEN.PK113-7D_chr04_pilon	574071	574081	11
CEN.PK113-7D_chr04_pilon	593259	593270	12
CEN.PK113-7D_chr04_pilon	614392	614400	9
CEN.PK113-7D_chr04_pilon	616901	617513	613
CEN.PK113-7D_chr04_pilon	637885	637911	27
CEN.PK113-7D_chr04_pilon	657458	657462	5
CEN.PK113-7D_chr04_pilon	736928	741098	4171
CEN.PK113-7D_chr04_pilon	851474	863851	12378
CEN.PK113-7D_chr04_pilon	872307	872337	31
CEN.PK113-7D_chr04_pilon	907597	907699	103
CEN.PK113-7D_chr04_pilon	960748	972041	11294
CEN.PK113-7D_chr04_pilon	1054154	1054211	58
CEN.PK113-7D_chr04_pilon	1075162	1081064	5903
CEN.PK113-7D_chr04_pilon	1117655	1117675	21
CEN.PK113-7D_chr04_pilon	1133692	1135406	1715
CEN.PK113-7D_chr04_pilon	1140798	1140799	2
CEN.PK113-7D_chr04_pilon	1186095	1191987	5893
CEN.PK113-7D_chr04_pilon	1218426	1218463	38
CEN.PK113-7D_chr04_pilon	1222614	1225144	2531
CEN.PK113-7D_chr04_pilon	1230136	1230140	5
CEN.PK113-7D_chr04_pilon	1233944	1233975	32
CEN.PK113-7D_chr04_pilon	1287008	1287805	798
CEN.PK113-7D_chr04_pilon	1331862	1332169	308
CEN.PK113-7D_chr04_pilon	1336594	1336701	108
CEN.PK113-7D_chr04_pilon	1362790	1362820	31
CEN.PK113-7D_chr04_pilon	1483447	1483449	3
CEN.PK113-7D_chr04_pilon	1502222	1503177	956
CEN.PK113-7D_chr04_pilon	1504297	1504372	76
CEN.PK113-7D_chr05_pilon	1	422	422
CEN.PK113-7D_chr05_pilon	1847	5528	3682
CEN.PK113-7D_chr05_pilon	7756	8512	757
CEN.PK113-7D_chr05_pilon	63130	63467	338
CEN.PK113-7D_chr05_pilon	87435	87606	172
CEN.PK113-7D_chr05_pilon	136539	136846	308
CEN.PK113-7D_chr05_pilon	176577	176680	104
CEN.PK113-7D_chr05_pilon	190412	190417	6
CEN.PK113-7D_chr05_pilon	197188	197217	30
CEN.PK113-7D_chr05_pilon	199442	199461	20
CEN.PK113-7D_chr05_pilon	306196	306297	102
CEN.PK113-7D_chr05_pilon	312666	312982	317
CEN.PK113-7D_chr05_pilon	355022	355320	299
CEN.PK113-7D_chr05_pilon	363841	364447	607
CEN.PK113-7D_chr05_pilon	404459	404521	63
CEN.PK113-7D_chr05_pilon	415033	415044	12
CEN.PK113-7D_chr05_pilon	434824	435159	336
CEN.PK113-7D_chr05_pilon	443902	444223	322
CEN.PK113-7D_chr05_pilon	482094	482401	308
CEN.PK113-7D_chr05_pilon	486975	492531	5557
CEN.PK113-7D_chr05_pilon	532567	532634	68
CEN.PK113-7D_chr05_pilon	539080	539092	13
CEN.PK113-7D_chr05_pilon	564215	577587	13373
CEN.PK113-7D_chr06_pilon	1	8315	8315
CEN.PK113-7D_chr06_pilon	13375	14582	1208
CEN.PK113-7D_chr06_pilon	58659	58791	133
CEN.PK113-7D_chr06_pilon	96275	96302	28
CEN.PK113-7D_chr06_pilon	100122	100318	197
CEN.PK113-7D_chr06_pilon	105429	105480	52
CEN.PK113-7D_chr06_pilon	138513	145143	6631
CEN.PK113-7D_chr06_pilon	179761	180043	283
CEN.PK113-7D_chr06_pilon	183115	183443	329
CEN.PK113-7D_chr06_pilon	185930	185963	34
CEN.PK113-7D_chr06_pilon	272134	272224	91
CEN.PK113-7D_chr07_pilon	1	6599	6599
CEN.PK113-7D_chr07_pilon	12976	15121	2146
CEN.PK113-7D_chr07_pilon	78250	78272	23
CEN.PK113-7D_chr07_pilon	80349	86168	5820
CEN.PK113-7D_chr07_pilon	92865	92886	22
CEN.PK113-7D_chr07_pilon	127473	133644	6172
CEN.PK113-7D_chr07_pilon	158791	158829	39
CEN.PK113-7D_chr07_pilon	198715	198725	11
CEN.PK113-7D_chr07_pilon	209168	209193	26
CEN.PK113-7D_chr07_pilon	260737	260753	17
CEN.PK113-7D_chr07_pilon	419517	422304	2788
CEN.PK113-7D_chr07_pilon	549839	549944	106
CEN.PK113-7D_chr07_pilon	553175	559625	6451
CEN.PK113-7D_chr07_pilon	579854	582608	2755
CEN.PK113-7D_chr07_pilon	584116	585698	1583
CEN.PK113-7D_chr07_pilon	586699	594288	7590
CEN.PK113-7D_chr07_pilon	597852	598254	403
CEN.PK113-7D_chr07_pilon	606660	606795	136
CEN.PK113-7D_chr07_pilon	635118	635348	231
CEN.PK113-7D_chr07_pilon	723508	723521	14
CEN.PK113-7D_chr07_pilon	730703	731016	314
CEN.PK113-7D_chr07_pilon	735714	736027	314
CEN.PK113-7D_chr07_pilon	759459	759794	336
CEN.PK113-7D_chr07_pilon	765963	766009	47
CEN.PK113-7D_chr07_pilon	787276	789212	1937
CEN.PK113-7D_chr07_pilon	832233	832237	5
CEN.PK113-7D_chr07_pilon	834895	849597	14703
CEN.PK113-7D_chr07_pilon	957958	958097	140
CEN.PK113-7D_chr07_pilon	975557	975557	1
CEN.PK113-7D_chr07_pilon	977629	977635	7
CEN.PK113-7D_chr07_pilon	994384	994402	19
CEN.PK113-7D_chr07_pilon	1104340	1113684	9345
CEN.PK113-7D_chr07_pilon	1115003	1123019	8017
CEN.PK113-7D_chr08_pilon	1	7081	7081
CEN.PK113-7D_chr08_pilon	34890	35057	168
CEN.PK113-7D_chr08_pilon	48643	48696	54
CEN.PK113-7D_chr08_pilon	82645	82829	185
CEN.PK113-7D_chr08_pilon	113351	113351	1
CEN.PK113-7D_chr08_pilon	123578	129757	6180
CEN.PK113-7D_chr08_pilon	142861	143195	335
CEN.PK113-7D_chr08_pilon	208784	210767	1984
CEN.PK113-7D_chr08_pilon	212745	216721	3977
CEN.PK113-7D_chr08_pilon	237417	238373	957
CEN.PK113-7D_chr08_pilon	261168	261189	22
CEN.PK113-7D_chr08_pilon	284211	285081	871
CEN.PK113-7D_chr08_pilon	293613	293674	62
CEN.PK113-7D_chr08_pilon	340377	340434	58
CEN.PK113-7D_chr08_pilon	350462	355759	5298
CEN.PK113-7D_chr08_pilon	386430	386448	19
CEN.PK113-7D_chr08_pilon	389545	389894	350
CEN.PK113-7D_chr08_pilon	509161	509168	8
CEN.PK113-7D_chr08_pilon	525717	528281	2565
CEN.PK113-7D_chr08_pilon	541985	542239	255
CEN.PK113-7D_chr08_pilon	543522	550101	6580
CEN.PK113-7D_chr09_pilon	1	3275	3275
CEN.PK113-7D_chr09_pilon	8541	9238	698
CEN.PK113-7D_chr09_pilon	11230	11590	361
CEN.PK113-7D_chr09_pilon	15222	15255	34
CEN.PK113-7D_chr09_pilon	17566	17778	213
CEN.PK113-7D_chr09_pilon	19517	20097	581
CEN.PK113-7D_chr09_pilon	31642	31665	24
CEN.PK113-7D_chr09_pilon	88815	88819	5
CEN.PK113-7D_chr09_pilon	157518	157523	6
CEN.PK113-7D_chr09_pilon	163905	163971	67
CEN.PK113-7D_chr09_pilon	182066	182180	115
CEN.PK113-7D_chr09_pilon	199079	199413	335
CEN.PK113-7D_chr09_pilon	229707	229725	19
CEN.PK113-7D_chr09_pilon	248565	248583	19
CEN.PK113-7D_chr09_pilon	312873	318762	5890
CEN.PK113-7D_chr09_pilon	333477	333477	1
CEN.PK113-7D_chr09_pilon	385285	386895	1611
CEN.PK113-7D_chr09_pilon	425951	428404	2454
CEN.PK113-7D_chr09_pilon	433972	440269	6298
CEN.PK113-7D_chr10_pilon	1	8467	8467
CEN.PK113-7D_chr10_pilon	9867	9900	34
CEN.PK113-7D_chr10_pilon	66827	66835	9
CEN.PK113-7D_chr10_pilon	98696	98705	10
CEN.PK113-7D_chr10_pilon	109547	109892	346
CEN.PK113-7D_chr10_pilon	186245	187018	774
CEN.PK113-7D_chr10_pilon	234076	234115	40
CEN.PK113-7D_chr10_pilon	272856	272880	25
CEN.PK113-7D_chr10_pilon	338119	338783	665
CEN.PK113-7D_chr10_pilon	357669	357844	176
CEN.PK113-7D_chr10_pilon	407864	414621	6758
CEN.PK113-7D_chr10_pilon	426417	426534	118
CEN.PK113-7D_chr10_pilon	447938	447939	2
CEN.PK113-7D_chr10_pilon	462469	473949	11481
CEN.PK113-7D_chr10_pilon	515683	515726	44
CEN.PK113-7D_chr10_pilon	530464	536364	5901
CEN.PK113-7D_chr10_pilon	572045	572072	28
CEN.PK113-7D_chr10_pilon	634587	634744	158
CEN.PK113-7D_chr10_pilon	657608	657806	199
CEN.PK113-7D_chr10_pilon	666269	666329	61
CEN.PK113-7D_chr10_pilon	696997	697514	518
CEN.PK113-7D_chr10_pilon	707681	710331	2651
CEN.PK113-7D_chr10_pilon	723499	727362	3864
CEN.PK113-7D_chr11_pilon	1	8893	8893
CEN.PK113-7D_chr11_pilon	28410	28581	172
CEN.PK113-7D_chr11_pilon	42979	43127	149
CEN.PK113-7D_chr11_pilon	90666	90748	83
CEN.PK113-7D_chr11_pilon	148719	149018	300
CEN.PK113-7D_chr11_pilon	151153	151232	80
CEN.PK113-7D_chr11_pilon	171278	171294	17
CEN.PK113-7D_chr11_pilon	223442	223444	3
CEN.PK113-7D_chr11_pilon	283341	283476	136
CEN.PK113-7D_chr11_pilon	292476	292480	5
CEN.PK113-7D_chr11_pilon	391124	391175	52
CEN.PK113-7D_chr11_pilon	471151	471262	112
CEN.PK113-7D_chr11_pilon	486020	486045	26
CEN.PK113-7D_chr11_pilon	514136	514138	3
CEN.PK113-7D_chr11_pilon	517327	517353	27
CEN.PK113-7D_chr11_pilon	523407	523716	310
CEN.PK113-7D_chr11_pilon	577409	577412	4
CEN.PK113-7D_chr11_pilon	581592	581595	4
CEN.PK113-7D_chr11_pilon	615229	615291	63
CEN.PK113-7D_chr11_pilon	652927	653461	535
CEN.PK113-7D_chr11_pilon	664115	670559	6445
CEN.PK113-7D_chr11_pilon	671663	678882	7220
CEN.PK113-7D_chr12_pilon	1	36	36
CEN.PK113-7D_chr12_pilon	49552	49710	159
CEN.PK113-7D_chr12_pilon	80754	80754	1
CEN.PK113-7D_chr12_pilon	106909	106916	8
CEN.PK113-7D_chr12_pilon	243141	243152	12
CEN.PK113-7D_chr12_pilon	260913	260956	44
CEN.PK113-7D_chr12_pilon	318739	318743	5
CEN.PK113-7D_chr12_pilon	353013	353281	269
CEN.PK113-7D_chr12_pilon	389908	390204	297
CEN.PK113-7D_chr12_pilon	429249	431217	1969
CEN.PK113-7D_chr12_pilon	433062	433887	826
CEN.PK113-7D_chr12_pilon	436407	445727	9321
CEN.PK113-7D_chr12_pilon	449257	450450	1194
CEN.PK113-7D_chr12_pilon	552969	558856	5888
CEN.PK113-7D_chr12_pilon	596390	596397	8
CEN.PK113-7D_chr12_pilon	611113	616513	5401
CEN.PK113-7D_chr12_pilon	646776	647507	732
CEN.PK113-7D_chr12_pilon	658693	658742	50
CEN.PK113-7D_chr12_pilon	691256	691550	295
CEN.PK113-7D_chr12_pilon	723686	723688	3
CEN.PK113-7D_chr12_pilon	748651	748764	114
CEN.PK113-7D_chr12_pilon	811218	811220	3
CEN.PK113-7D_chr12_pilon	830732	830752	21
CEN.PK113-7D_chr12_pilon	841398	841399	2
CEN.PK113-7D_chr12_pilon	850346	850347	2
CEN.PK113-7D_chr12_pilon	930125	935540	5416
CEN.PK113-7D_chr12_pilon	939939	939942	4
CEN.PK113-7D_chr12_pilon	990541	990549	9
CEN.PK113-7D_chr12_pilon	1001767	1001769	3
CEN.PK113-7D_chr12_pilon	1013402	1014442	1041
CEN.PK113-7D_chr12_pilon	1016404	1017848	1445
CEN.PK113-7D_chr12_pilon	1018943	1032974	14032
CEN.PK113-7D_chr13_pilon	1	2590	2590
CEN.PK113-7D_chr13_pilon	44423	44433	11
CEN.PK113-7D_chr13_pilon	45922	45934	13
CEN.PK113-7D_chr13_pilon	162856	163150	295
CEN.PK113-7D_chr13_pilon	221540	222114	575
CEN.PK113-7D_chr13_pilon	349503	349815	313
CEN.PK113-7D_chr13_pilon	452356	452388	33
CEN.PK113-7D_chr13_pilon	475305	481991	6687
CEN.PK113-7D_chr13_pilon	487617	487804	188
CEN.PK113-7D_chr13_pilon	577102	578301	1200
CEN.PK113-7D_chr13_pilon	579312	580511	1200
CEN.PK113-7D_chr13_pilon	603121	603136	16
CEN.PK113-7D_chr13_pilon	610069	610110	42
CEN.PK113-7D_chr13_pilon	622355	622357	3
CEN.PK113-7D_chr13_pilon	624277	624279	3
CEN.PK113-7D_chr13_pilon	653981	653998	18
CEN.PK113-7D_chr13_pilon	693247	693259	13
CEN.PK113-7D_chr13_pilon	749592	749613	22
CEN.PK113-7D_chr13_pilon	765512	765536	25
CEN.PK113-7D_chr13_pilon	785793	786054	262
CEN.PK113-7D_chr13_pilon	850733	851602	870
CEN.PK113-7D_chr13_pilon	885101	885771	671
CEN.PK113-7D_chr13_pilon	895107	896471	1365
CEN.PK113-7D_chr13_pilon	897913	899582	1670
CEN.PK113-7D_chr13_pilon	901593	912802	11210
CEN.PK113-7D_chr14_pilon	1	6092	6092
CEN.PK113-7D_chr14_pilon	53543	53555	13
CEN.PK113-7D_chr14_pilon	86768	92516	5749
CEN.PK113-7D_chr14_pilon	242340	243199	860
CEN.PK113-7D_chr14_pilon	273394	273423	30
CEN.PK113-7D_chr14_pilon	349207	349223	17
CEN.PK113-7D_chr14_pilon	381974	382008	35
CEN.PK113-7D_chr14_pilon	403256	403260	5
CEN.PK113-7D_chr14_pilon	404861	404890	30
CEN.PK113-7D_chr14_pilon	419387	419522	136
CEN.PK113-7D_chr14_pilon	476161	476341	181
CEN.PK113-7D_chr14_pilon	482765	482772	8
CEN.PK113-7D_chr14_pilon	486092	486139	48
CEN.PK113-7D_chr14_pilon	488057	488078	22
CEN.PK113-7D_chr14_pilon	508885	514754	5870
CEN.PK113-7D_chr14_pilon	536470	536783	314
CEN.PK113-7D_chr14_pilon	551319	557694	6376
CEN.PK113-7D_chr14_pilon	559874	563636	3763
CEN.PK113-7D_chr14_pilon	589148	589896	749
CEN.PK113-7D_chr14_pilon	590962	591790	829
CEN.PK113-7D_chr14_pilon	594070	594113	44
CEN.PK113-7D_chr14_pilon	625564	625570	7
CEN.PK113-7D_chr14_pilon	655584	655686	103
CEN.PK113-7D_chr14_pilon	693985	694047	63
CEN.PK113-7D_chr14_pilon	716326	716603	278
CEN.PK113-7D_chr14_pilon	741056	741752	697
CEN.PK113-7D_chr14_pilon	757604	765137	7534
CEN.PK113-7D_chr15_pilon	1	6	6
CEN.PK113-7D_chr15_pilon	10966	11358	393
CEN.PK113-7D_chr15_pilon	22738	23098	361
CEN.PK113-7D_chr15_pilon	25348	29269	3922
CEN.PK113-7D_chr15_pilon	30876	31160	285
CEN.PK113-7D_chr15_pilon	154117	154281	165
CEN.PK113-7D_chr15_pilon	210221	210406	186
CEN.PK113-7D_chr15_pilon	294884	300769	5886
CEN.PK113-7D_chr15_pilon	479163	479191	29
CEN.PK113-7D_chr15_pilon	490926	490951	26
CEN.PK113-7D_chr15_pilon	514820	514848	29
CEN.PK113-7D_chr15_pilon	522709	522767	59
CEN.PK113-7D_chr15_pilon	574973	574973	1
CEN.PK113-7D_chr15_pilon	594561	594890	330
CEN.PK113-7D_chr15_pilon	647928	647949	22
CEN.PK113-7D_chr15_pilon	698478	704360	5883
CEN.PK113-7D_chr15_pilon	738562	738565	4
CEN.PK113-7D_chr15_pilon	843741	844449	709
CEN.PK113-7D_chr15_pilon	938781	938789	9
CEN.PK113-7D_chr15_pilon	964525	970492	5968
CEN.PK113-7D_chr15_pilon	995246	995251	6
CEN.PK113-7D_chr15_pilon	1025650	1025651	2
CEN.PK113-7D_chr15_pilon	1072318	1076825	4508
CEN.PK113-7D_chr15_pilon	1078843	1085503	6661
CEN.PK113-7D_chr16_pilon	1	825	825
CEN.PK113-7D_chr16_pilon	1299	2013	715
CEN.PK113-7D_chr16_pilon	2846	5687	2842
CEN.PK113-7D_chr16_pilon	6814	7559	746
CEN.PK113-7D_chr16_pilon	17995	23224	5230
CEN.PK113-7D_chr16_pilon	65200	71440	6241
CEN.PK113-7D_chr16_pilon	144539	145176	638
CEN.PK113-7D_chr16_pilon	170997	171005	9
CEN.PK113-7D_chr16_pilon	201433	201433	1
CEN.PK113-7D_chr16_pilon	269506	269535	30
CEN.PK113-7D_chr16_pilon	321296	321302	7
CEN.PK113-7D_chr16_pilon	337423	337452	30
CEN.PK113-7D_chr16_pilon	385650	385965	316
CEN.PK113-7D_chr16_pilon	396733	396789	57
CEN.PK113-7D_chr16_pilon	397938	398116	179
CEN.PK113-7D_chr16_pilon	445037	445405	369
CEN.PK113-7D_chr16_pilon	450890	451259	370
CEN.PK113-7D_chr16_pilon	511565	511566	2
CEN.PK113-7D_chr16_pilon	568669	569005	337
CEN.PK113-7D_chr16_pilon	588120	588185	66
CEN.PK113-7D_chr16_pilon	621606	621609	4
CEN.PK113-7D_chr16_pilon	630694	630953	260
CEN.PK113-7D_chr16_pilon	708713	710090	1378
CEN.PK113-7D_chr16_pilon	739364	739746	383
CEN.PK113-7D_chr16_pilon	742982	742984	3
CEN.PK113-7D_chr16_pilon	785323	785344	22
CEN.PK113-7D_chr16_pilon	797838	797936	99
CEN.PK113-7D_chr16_pilon	812782	818675	5894
CEN.PK113-7D_chr16_pilon	846084	847275	1192
CEN.PK113-7D_chr16_pilon	852515	859039	6525
CEN.PK113-7D_chr16_pilon	871144	871176	33
CEN.PK113-7D_chr16_pilon	878284	878305	22
CEN.PK113-7D_chr16_pilon	944708	950369	5662
CEN.PK113-7D_mtDNA_pilon	1	86616	86616
CEN.PK113-7D_unplaced_telomere_1_pilon	1	31222	31222
CEN.PK113-7D_unplaced_telomere_2_pilon	1	38649	38649

## Sheet: Additional File 4B
Additional file 4B: List of genes present in the nanopore assembly of CEN.PK113-7D which were not present in the short read assembly.
For each gene annotated by maker (Additional File 2A) on the sequences identified in Aditional File 4A, the contig, start and end position, systematic name, gene name and their paralogs are shown. A total of 284 genes were affected.
Contig	Start	End	Systematic name	Gene name	Paralog
CEN.PK113-7D_chr01_pilon	3251	3971	YHR213W		YAR062W
CEN.PK113-7D_chr01_pilon	14378	17257	YAL063C	FLO9
CEN.PK113-7D_chr01_pilon	100058	102571	YAL021C	CCR4
CEN.PK113-7D_chr01_pilon	128717	130645	YAL005C	SSA1	SSA2
CEN.PK113-7D_chr01_pilon	159930	160298	YFL020C	PAU5
CEN.PK113-7D_chr01_pilon	169595	171006	YAR031W	PRM9	PRM8
CEN.PK113-7D_chr01_pilon	171381	172085	YAR033W	MST28	MST27
CEN.PK113-7D_chr01_pilon	173467	175533	YAR035W	YAT1
CEN.PK113-7D_chr01_pilon	191245	196272	YAR050W	FLO1	FLO5
CEN.PK113-7D_chr01_pilon	198765	200660	YIL169C	CSS1	YOL155C
CEN.PK113-7D_chr01_pilon	206287	207859	YHR216W	IMD2	IMD1
CEN.PK113-7D_chr02_pilon	635	814	YBL113C
CEN.PK113-7D_chr02_pilon	912	1330	YHR219W
CEN.PK113-7D_chr02_pilon	1468	1659	YLL066C
CEN.PK113-7D_chr02_pilon	1709	4823	YBL113C
CEN.PK113-7D_chr02_pilon	5065	5678	YPR202W
CEN.PK113-7D_chr02_pilon	7930	8292	YBL108C-A	PAU9
CEN.PK113-7D_chr02_pilon	18491	21607	YBL104C/YBL103C-A	SEA1
CEN.PK113-7D_chr02_pilon	88751	89837	YER102W	RPS8B	RPS8A
CEN.PK113-7D_chr02_pilon	289828	290916	YBR031W	RPL4A	RPL4B
CEN.PK113-7D_chr02_pilon	343306	345651	YBR058C	UBP14
CEN.PK113-7D_chr02_pilon	465437	466813	YPR080W	TEF1	TEF2
CEN.PK113-7D_chr02_pilon	487407	489197	YBR132C	AGP2
CEN.PK113-7D_chr02_pilon	538859	540955	YBR156C	SLI15
CEN.PK113-7D_chr02_pilon	579442	580553	YBR181C	RPS6B	RPS6A
CEN.PK113-7D_chr02_pilon	621352	622566	YBR205W	KTR3
CEN.PK113-7D_chr02_pilon	652278	655820	YBR218C	PYC2	PYC1
CEN.PK113-7D_chr02_pilon	802601	802963	YBR301W	PAU24
CEN.PK113-7D_chr02_pilon	803876	804999	YML132W	COS3
CEN.PK113-7D_chr03_pilon	6132	7979	YCL073C	GEX1	GEX2
CEN.PK113-7D_chr03_pilon	11146	11928	YCL068C
CEN.PK113-7D_chr03_pilon	12029	12661	YCR039C	MATALPHA2
CEN.PK113-7D_chr03_pilon	12925	13452	YCR040W	MATALPHA1
CEN.PK113-7D_chr03_pilon	58617	60302	YCL036W	GFD2	YDR514C
CEN.PK113-7D_chr03_pilon	192771	199274	YCR032W	BPH1
CEN.PK113-7D_chr03_pilon	210872	212488	YCR038C	BUD5
CEN.PK113-7D_chr03_pilon	212794	213501	YCR039C	MATALPHA2
CEN.PK113-7D_chr03_pilon	213613	213934	YCR097W	HMRA1
CEN.PK113-7D_chr03_pilon	214315	218538	YCR042C	TAF2
CEN.PK113-7D_chr03_pilon	263434	265824	YCR077C	PAT1
CEN.PK113-7D_chr03_pilon	280606	286203	YCR089W	FIG2	AGA1
CEN.PK113-7D_chr03_pilon	307113	307820	YCR039C	MATALPHA2
CEN.PK113-7D_chr03_pilon	307768	308254	YCR097W	HMRA1
CEN.PK113-7D_chr03_pilon	318386	319492	YCR102C
CEN.PK113-7D_chr03_pilon	333303	335057	YBR299W	MAL32	MAL12
CEN.PK113-7D_chr03_pilon	337011	337373	YBL108C-A	PAU9
CEN.PK113-7D_chr03_pilon	338276	339421	YGR295C	COS6
CEN.PK113-7D_chr03_pilon	341752	346318	YPL283W-A
CEN.PK113-7D_chr03_pilon	341968	346393	YPR202W
CEN.PK113-7D_chr03_pilon	346427	346801	YHR219W
CEN.PK113-7D_chr03_pilon	346848	347486	YPR204W
CEN.PK113-7D_chr04_pilon	1699	2181	YDL248W	COS7
CEN.PK113-7D_chr04_pilon	16090	17112	YDL244W	THI13
CEN.PK113-7D_chr04_pilon	43942	45783	YDL229W	SSB1	SSB2
CEN.PK113-7D_chr04_pilon	194381	197890	YDL145C	COP1
CEN.PK113-7D_chr04_pilon	273340	274563	YDL104C	QRI7
CEN.PK113-7D_chr04_pilon	471517	472605	YDR012W	RPL4B	RPL4A
CEN.PK113-7D_chr04_pilon	494307	496976	YDR027C	VPS54
CEN.PK113-7D_chr04_pilon	612929	614755	YDR091C	RLI1
CEN.PK113-7D_chr04_pilon	617362	622200	YDR093W	DNF2	DNF1
CEN.PK113-7D_chr04_pilon	735057	745368	YDR150W	NUM1
CEN.PK113-7D_chr04_pilon	907033	908679	YDR232W	HEM1
CEN.PK113-7D_chr04_pilon	1052149	1054680	YDR306C
CEN.PK113-7D_chr04_pilon	1115324	1119868	YDR334W	SWR1
CEN.PK113-7D_chr04_pilon	1133609	1135321	YDR342C	HXT7	HXT4
CEN.PK113-7D_chr04_pilon	1222614	1225141	YOR133W	EFT1	EFT2
CEN.PK113-7D_chr04_pilon	1229569	1231017	YDR388W	RVS167
CEN.PK113-7D_chr04_pilon	1285649	1290889	YDR420W	HKR1
CEN.PK113-7D_chr04_pilon	1482490	1483866	YDR534C	FIT1
CEN.PK113-7D_chr04_pilon	1502244	1502606	YBL108C-A	PAU9
CEN.PK113-7D_chr05_pilon	1643	5201	YHL049C
CEN.PK113-7D_chr05_pilon	1784	4896	YPL283W-A
CEN.PK113-7D_chr05_pilon	6757	7908	YDL248W	COS7
CEN.PK113-7D_chr05_pilon	176150	176914	YER011W	TIR1
CEN.PK113-7D_chr05_pilon	190394	192679	YER017C	AFG3
CEN.PK113-7D_chr05_pilon	196059	197408	YER020W	GPA2
CEN.PK113-7D_chr05_pilon	363844	364446	YER102W	RPS8B	RPS8A
CEN.PK113-7D_chr05_pilon	403571	405052	YER122C	GLO3
CEN.PK113-7D_chr05_pilon	532549	533064	YER174C	GRX4	GRX3
CEN.PK113-7D_chr05_pilon	563934	564480	YBL109W
CEN.PK113-7D_chr05_pilon	565272	569653	YEL075W-A
CEN.PK113-7D_chr05_pilon	571613	575894	YPL283W-A
CEN.PK113-7D_chr05_pilon	575560	576993	YHR219W
CEN.PK113-7D_chr06_pilon	303	723	YBL113C
CEN.PK113-7D_chr06_pilon	737	1491	YHR219W
CEN.PK113-7D_chr06_pilon	1622	4005	YDL129W
CEN.PK113-7D_chr06_pilon	4402	4851	YPR202W
CEN.PK113-7D_chr06_pilon	7057	8196	YFL062W	COS4
CEN.PK113-7D_chr06_pilon	13557	14579	YFL058W	THI5
CEN.PK113-7D_chr06_pilon	100026	100394	YFL020C	PAU5
CEN.PK113-7D_chr06_pilon	144657	145076	YOR285W	RDL1
CEN.PK113-7D_chr06_pilon	178777	182478	YFR016C
CEN.PK113-7D_chr06_pilon	185258	186349	YFR018C
CEN.PK113-7D_chr07_pilon	461	2012	YHR219W
CEN.PK113-7D_chr07_pilon	14772	15465	YGL259W	YPS5
CEN.PK113-7D_chr07_pilon	76018	78894	YGL227W	VID30
CEN.PK113-7D_chr07_pilon	92883	93410	YGL222C	EDC1	EDC2
CEN.PK113-7D_chr07_pilon	259767	263116	YGL140C
CEN.PK113-7D_chr07_pilon	420490	421203	YGL053W	PRM8	PRM9
CEN.PK113-7D_chr07_pilon	421338	422292	YGL051W	MST27	MST28
CEN.PK113-7D_chr07_pilon	549845	550558	YGR024C	THG1
CEN.PK113-7D_chr07_pilon	606548	607450	YGR044C	RME1
CEN.PK113-7D_chr07_pilon	765793	768903	YGR125W
CEN.PK113-7D_chr07_pilon	787215	789059	YGR138C	TPO2	TPO3
CEN.PK113-7D_chr07_pilon	832073	832864	YGR161C	RTS3
CEN.PK113-7D_chr07_pilon	841403	842497	YCL018W	LEU2
CEN.PK113-7D_chr07_pilon	992307	994955	YGR238C	KEL2	KEL1
CEN.PK113-7D_chr07_pilon	1102839	1104593	YGR292W	MAL12
CEN.PK113-7D_chr07_pilon	1106546	1106908	YGR294W	PAU12
CEN.PK113-7D_chr07_pilon	1107818	1108963	YGR295C	COS6
CEN.PK113-7D_chr07_pilon	1111098	1111701	YPR202W
CEN.PK113-7D_chr07_pilon	1115341	1115520	Unknown	function
CEN.PK113-7D_chr07_pilon	1115777	1121452	YHR219W
CEN.PK113-7D_chr07_pilon	1121603	1122526	YPR204W
CEN.PK113-7D_chr08_pilon	618	6188	YJL225C
CEN.PK113-7D_chr08_pilon	1764	2686	YPL283W-A
CEN.PK113-7D_chr08_pilon	33275	35305	YHL032C	GUT1
CEN.PK113-7D_chr08_pilon	48007	49884	YHL027W	RIM101
CEN.PK113-7D_chr08_pilon	209028	209228	YHR055C	CUP1-2	CUP1-1
CEN.PK113-7D_chr08_pilon	209804	214729	YHR054C		RSC30
CEN.PK113-7D_chr08_pilon	216028	218304	YHR056C	RSC30	RSC3
CEN.PK113-7D_chr08_pilon	237444	238133	YHR071W	PCL5
CEN.PK113-7D_chr08_pilon	258678	262025	YHR079C	IRE1
CEN.PK113-7D_chr08_pilon	284212	285060	YHR090C	YNG2
CEN.PK113-7D_chr08_pilon	349950	352829	YHR120W	MSH1
CEN.PK113-7D_chr08_pilon	353132	353695	YHR121W	LSM12
CEN.PK113-7D_chr08_pilon	354001	354696	YHR122W
CEN.PK113-7D_chr08_pilon	355191	356457	YHR123W	EPT1	CPT1
CEN.PK113-7D_chr08_pilon	385886	386863	YHR143W	DSE2
CEN.PK113-7D_chr08_pilon	525716	528943	YHR211W	FLO5	FLO1
CEN.PK113-7D_chr08_pilon	541967	543862	YIL169C	CSS1
CEN.PK113-7D_chr09_pilon	16	287	YEL075C
CEN.PK113-7D_chr09_pilon	2935	3297	YJL223C	PAU1
CEN.PK113-7D_chr09_pilon	5627	8827	YJL222W	VTH2
CEN.PK113-7D_chr09_pilon	8925	10278	YNR065C
CEN.PK113-7D_chr09_pilon	10920	12689	YJL221C	IMA4	IMA3
CEN.PK113-7D_chr09_pilon	13650	15355	YOL156W	HXT11
CEN.PK113-7D_chr09_pilon	17083	20406	YIL169C
CEN.PK113-7D_chr09_pilon	87911	89092	YIL136W	OM45
CEN.PK113-7D_chr09_pilon	383762	387865	YIR019C	MUC1
CEN.PK113-7D_chr09_pilon	424688	426301	YIR039C	YPS6
CEN.PK113-7D_chr09_pilon	427999	428487	YPL282C	PAU22
CEN.PK113-7D_chr09_pilon	434806	438427	YPL283W-A
CEN.PK113-7D_chr10_pilon	956	2687	YIL173W	VTH1
CEN.PK113-7D_chr10_pilon	2790	4926	YJL222W	VTH2
CEN.PK113-7D_chr10_pilon	5568	7337	YJL221C	IMA4	IMA3
CEN.PK113-7D_chr10_pilon	65585	68053	YJL187C	SWE1
CEN.PK113-7D_chr10_pilon	106721	109996	YJL160C	PIR5	PIR1
CEN.PK113-7D_chr10_pilon	109209	110465	YJL159W	HSP150	PIR3
CEN.PK113-7D_chr10_pilon	230531	234967	YJL095W	BCK1
CEN.PK113-7D_chr10_pilon	653883	657680	YJR127C	RSF2	TDA9
CEN.PK113-7D_chr10_pilon	664488	667634	YJR132W	NMD5
CEN.PK113-7D_chr10_pilon	696993	698067	YHR203C	RPS4B	RPS4A
CEN.PK113-7D_chr10_pilon	707236	710766	YJR151C	DAN4
CEN.PK113-7D_chr10_pilon	723599	724621	YJR156C	THI11
CEN.PK113-7D_chr10_pilon	725214	725750	YJR157W
CEN.PK113-7D_chr11_pilon	509	5776	YBL113C
CEN.PK113-7D_chr11_pilon	6144	6638	YEL074W
CEN.PK113-7D_chr11_pilon	8350	8841	YKL224C	PAU16
CEN.PK113-7D_chr11_pilon	148230	149255	YKL164C	PIR1	PIR5
CEN.PK113-7D_chr11_pilon	150837	151814	YKL163W	PIR3	HSP150
CEN.PK113-7D_chr11_pilon	283448	283879	YKL087C	CYT2
CEN.PK113-7D_chr11_pilon	485168	487915	YKR021W	ALY1	ALY2
CEN.PK113-7D_chr11_pilon	513873	514487	YKR035W-A	DID2
CEN.PK113-7D_chr11_pilon	516844	517731	YKR037C	SPC34
CEN.PK113-7D_chr11_pilon	580844	581942	YKR071C	DRE2
CEN.PK113-7D_chr11_pilon	614896	616807	YKR090W	PXL1
CEN.PK113-7D_chr11_pilon	651899	655408	YKR102W	FLO10
CEN.PK113-7D_chr11_pilon	664259	666007	YKR105C	VBA5	VBA3
CEN.PK113-7D_chr11_pilon	666985	668832	YKR106W	GEX2	GEX1
CEN.PK113-7D_chr11_pilon	672867	677324	YPL283W-A
CEN.PK113-7D_chr11_pilon	673083	677651	YLR466W	YRF1-4
CEN.PK113-7D_chr11_pilon	677852	678394	YBL113C
CEN.PK113-7D_chr12_pilon	80474	82393	YLL024C	SSA2
CEN.PK113-7D_chr12_pilon	389737	391428	YLR134W	PDC5
CEN.PK113-7D_chr12_pilon	438823	447162	YLR160C	ASP3-4	ASP3-2
CEN.PK113-7D_chr12_pilon	656727	658964	YLR277C	YSH1	SYC1
CEN.PK113-7D_chr12_pilon	722129	723691	YLR314C	CDC3
CEN.PK113-7D_chr12_pilon	747204	749219	YLR330W	CHS5
CEN.PK113-7D_chr12_pilon	809293	811509	YLR362W	STE11
CEN.PK113-7D_chr12_pilon	828151	830847	YLR373C	VID22	ENV11
CEN.PK113-7D_chr12_pilon	848312	852361	YLR384C	IKI3
CEN.PK113-7D_chr12_pilon	936738	940661	YLR425W	TUS1
CEN.PK113-7D_chr12_pilon	989910	992570	YLR451W	LEU3
CEN.PK113-7D_chr12_pilon	997815	1005701	YLR454W	FMP27
CEN.PK113-7D_chr12_pilon	1013567	1014697	YLR460C
CEN.PK113-7D_chr12_pilon	1016729	1017091	YLR461W	PAU4
CEN.PK113-7D_chr12_pilon	1018474	1019330	YEL074W
CEN.PK113-7D_chr12_pilon	1019739	1025009	YLR466W	YRF1-4
CEN.PK113-7D_chr12_pilon	1026397	1026660	YER189W
CEN.PK113-7D_chr12_pilon	1030494	1031368	YBL113C
CEN.PK113-7D_chr12_pilon	1031415	1031739	YHR219W
CEN.PK113-7D_chr13_pilon	1820	2965	YDL248W	COS7
CEN.PK113-7D_chr13_pilon	487196	487810	YMR121C	RPL15B	RPL15A
CEN.PK113-7D_chr13_pilon	576768	578288	YMR169C	ALD3
CEN.PK113-7D_chr13_pilon	578978	580498	YMR170C	ALD2
CEN.PK113-7D_chr13_pilon	609760	611877	YMR186W	HSC82	HSP82
CEN.PK113-7D_chr13_pilon	618320	622663	YMR190C	SGS1
CEN.PK113-7D_chr13_pilon	653292	654233	YMR206W		YNR014W
CEN.PK113-7D_chr13_pilon	693015	693686	YMR222C	FSH2
CEN.PK113-7D_chr13_pilon	761560	765822	YMR259C
CEN.PK113-7D_chr13_pilon	850154	851200	YMR303C	ADH2
CEN.PK113-7D_chr13_pilon	884232	887981	YMR317W
CEN.PK113-7D_chr13_pilon	895547	896260	YMR322C	SNO4
CEN.PK113-7D_chr13_pilon	897269	898627	YMR323W	ERR3
CEN.PK113-7D_chr13_pilon	902535	905952	YFL064C
CEN.PK113-7D_chr13_pilon	908152	912302	YHR219W
CEN.PK113-7D_chr14_pilon	1882	2184	YNL335W	DDI3	DDI2
CEN.PK113-7D_chr14_pilon	2352	3012	YFL060C	SNO3
CEN.PK113-7D_chr14_pilon	3441	4302	YNL333W	SNZ2
CEN.PK113-7D_chr14_pilon	4883	5992	YNL332W	THI12
CEN.PK113-7D_chr14_pilon	241963	243804	YNL209W	SSB2	SSB1
CEN.PK113-7D_chr14_pilon	379980	382001	YNL125C	ESBP6
CEN.PK113-7D_chr14_pilon	403455	406061	YNL112W	DBP2
CEN.PK113-7D_chr14_pilon	417515	419533	YNL103W	MET4
CEN.PK113-7D_chr14_pilon	475345	476217	YNL075W	IMP4
CEN.PK113-7D_chr14_pilon	485419	488007	YNL068C	FKH2	FKH1
CEN.PK113-7D_chr14_pilon	560183	562021	YNL034W		YNL018C
CEN.PK113-7D_chr14_pilon	562705	563560	YNL033W		YNL019C
CEN.PK113-7D_chr14_pilon	589643	591481	YNL018C		YNL034W
CEN.PK113-7D_chr14_pilon	655031	656959	YNR019W	ARE2	ARE1
CEN.PK113-7D_chr14_pilon	693377	695554	YNR044W	AGA1	FIG2
CEN.PK113-7D_chr14_pilon	740017	744702	YJL222W	VTH2
CEN.PK113-7D_chr14_pilon	757929	758291	YJL223C	PAU1
CEN.PK113-7D_chr14_pilon	761006	761356	YPR202W
CEN.PK113-7D_chr15_pilon	22429	24198	YOL157C	IMA2
CEN.PK113-7D_chr15_pilon	25177	26880	YOL156W	HXT11
CEN.PK113-7D_chr15_pilon	28607	31573	YOL155C	HPF1
CEN.PK113-7D_chr15_pilon	153538	154584	YOL086C	ADH1	ADH5
CEN.PK113-7D_chr15_pilon	574973	577501	YOR133W	EFT1	EFT2
CEN.PK113-7D_chr15_pilon	646371	648245	YOR171C	LCB4	LCB5
CEN.PK113-7D_chr15_pilon	843963	844382	YOR285W	RDL1
CEN.PK113-7D_chr15_pilon	1072779	1073492	YOR391C	HSP33
CEN.PK113-7D_chr15_pilon	1074510	1075823	YPL281C	ERR2
CEN.PK113-7D_chr15_pilon	1079566	1084076	YNL339C	YRF1-6
CEN.PK113-7D_chr15_pilon	1079655	1083937	YPL283W-A
CEN.PK113-7D_chr15_pilon	1084263	1085162	YBL113C
CEN.PK113-7D_chr16_pilon	5531	5881	YBL109W
CEN.PK113-7D_chr16_pilon	6498	8068	YHR216W	IMD2	IMD1
CEN.PK113-7D_chr16_pilon	18449	19681	YPL281C	ERR2
CEN.PK113-7D_chr16_pilon	20225	20407	YOR392W
CEN.PK113-7D_chr16_pilon	20692	21405	YPL280W	HSP32
CEN.PK113-7D_chr16_pilon	22032	23159	YOR390W	FEX1
CEN.PK113-7D_chr16_pilon	144523	145176	YGL135W	RPL1B	RPL1A
CEN.PK113-7D_chr16_pilon	168633	171065	YPL207W	TYW1
CEN.PK113-7D_chr16_pilon	385609	386769	YBR181C	RPS6B	RPS6A
CEN.PK113-7D_chr16_pilon	395288	401814	YPL085W	SEC16
CEN.PK113-7D_chr16_pilon	585771	589382	YPR010C	RPA135
CEN.PK113-7D_chr16_pilon	621546	622727	YPR025C	CCL1
CEN.PK113-7D_chr16_pilon	708713	710088	YPR080W	TEF1	TEF2
CEN.PK113-7D_chr16_pilon	739342	739866	YPR102C	RPL11A	RPL11B
CEN.PK113-7D_chr16_pilon	741741	744551	YPR104C	FHL1
CEN.PK113-7D_chr16_pilon	846026	847894	YPR156C	TPO3	TPO2
CEN.PK113-7D_chr16_pilon	870772	872015	YPR163C	TIF3
CEN.PK113-7D_chr16_pilon	945333	948549	YPL283W-A
CEN.PK113-7D_chr16_pilon	945373	948687	YPR202W
CEN.PK113-7D_chr16_pilon	948763	949744	YHR219W
CEN.PK113-7D_unplaced_telomere_1_pilon	971	1269	YFL064C
CEN.PK113-7D_unplaced_telomere_1_pilon	1340	4690	YLR466W	YRF1-4
CEN.PK113-7D_unplaced_telomere_1_pilon	4722	4973	YDR244W	PEX5
CEN.PK113-7D_unplaced_telomere_1_pilon	5067	5315	YHR219W
CEN.PK113-7D_unplaced_telomere_1_pilon	5868	7248	YNL339C	YRF1-6
CEN.PK113-7D_unplaced_telomere_1_pilon	7250	7628	YER189W
CEN.PK113-7D_unplaced_telomere_1_pilon	11122	11583	YBL113C
CEN.PK113-7D_unplaced_telomere_1_pilon	11677	19274	YHR219W
CEN.PK113-7D_unplaced_telomere_1_pilon	21093	21875	YBL113C
CEN.PK113-7D_unplaced_telomere_1_pilon	25326	25705	YLR462W
CEN.PK113-7D_unplaced_telomere_1_pilon	26797	27241	YAL069W
CEN.PK113-7D_unplaced_telomere_1_pilon	30039	30422	YCL073C	GEX1	GEX2
CEN.PK113-7D_unplaced_telomere_2_pilon	115	174	YJR126C	VPS70
CEN.PK113-7D_unplaced_telomere_2_pilon	2187	2420	YEL077C
CEN.PK113-7D_unplaced_telomere_2_pilon	2593	6528	YLR466W	YRF1-4
CEN.PK113-7D_unplaced_telomere_2_pilon	6867	8951	YHR219W
CEN.PK113-7D_unplaced_telomere_2_pilon	9190	13143	YLR466W	YRF1-4
CEN.PK113-7D_unplaced_telomere_2_pilon	14814	15747	YHR219W
CEN.PK113-7D_unplaced_telomere_2_pilon	15980	20412	YPL283W-A
CEN.PK113-7D_unplaced_telomere_2_pilon	22825	23187	YJL223C	PAU1
CEN.PK113-7D_unplaced_telomere_2_pilon	25510	30133	YJL222W	VTH2
CEN.PK113-7D_unplaced_telomere_2_pilon	30803	32530	YJL221C	IMA4	IMA3
CEN.PK113-7D_unplaced_telomere_2_pilon	33574	33768	YIL171W
CEN.PK113-7D_unplaced_telomere_2_pilon	33799	35161	YJL219W	HXT9
CEN.PK113-7D_unplaced_telomere_2_pilon	36300	36506	YJL218W
CEN.PK113-7D_unplaced_telomere_2_pilon	37311	37547	YJL217W	REE1
CEN.PK113-7D_unplaced_telomere_2_pilon	38394	38612	YJL216C	IMA5

## Sheet: Additional File 4C
Additional file 4C: List of sequences present in the short read assembly of CEN.PK113-7D which were not assembled in the nanopore assembly.
For each region of the short read assembly to which none of the contigs of the nanopore assembly binds, the contig on which they are located, the start and end coordinates and the length are indicated. The added sequence sums up to 6 kbp.
Contig	Start	End	Length
gi|391880809|gb|AEHG01000387.1|	70998	71115	118
gi|391880846|gb|AEHG01000350.1|	41917	42273	357
gi|391880847|gb|AEHG01000349.1|	59889	60329	441
gi|391880856|gb|AEHG01000340.1|	37766	38036	271
gi|391880856|gb|AEHG01000340.1|	74036	74238	203
gi|391880997|gb|AEHG01000199.1|	51541	51869	329
gi|391880997|gb|AEHG01000199.1|	150765	150888	124
gi|391881065|gb|AEHG01000131.1|	10514	10645	132
gi|391881102|gb|AEHG01000094.1|	869	1000	132
gi|391881163|gb|AEHG01000033.1|	25895	26163	269
gi|391881165|gb|AEHG01000031.1|	15744	15934	191
gi|391880902|gb|AEHG01000294.1|	4596	4726	131
gi|391881194|gb|AEHG01000002.1|	1816	5153	3338

## Sheet: Additonal File 4D
Additional file 4D: List of Genes present in the short read assembly which are not present in the nanopore assembly of CEN.PK113-7D.
For each gene on the sequences identified in Aditional File 4C, the contig, start and end position, systematic name and gene name are shown. A total of 2 genes were affected.
Contig	Start	End	Systematic name	Gene name
gi|391881194|gb|AEHG01000002.1|	840	2153	YAR069W-A	BIO6
gi|391881194|gb|AEHG01000002.1|	2641	3759	YAR070W-A	BIO1
